# Supplementary material for: Perceived physical literacy and subjective wellbeing in university students: the indirect association via autonomous sports motivation
Source: Front Psychol. 2026 Jul 10;17:1860366. doi: 10.3389/fpsyg.2026.1860366 (PMC13395672; doi:10.3389/fpsyg.2026.1860366)
Supplement: Supplementary file 1 [file Data_Sheet_1.zip]

Archive with 2 entries (2 files):
- Supplementary_Material.docx
- Supplementary_Data_1.csv
