# Supplementary material for: Perceived physical literacy and subjective wellbeing in university students: the indirect association via autonomous sports motivation
Source: Front Psychol. 2026 Jul 10;17:1860366. doi: 10.3389/fpsyg.2026.1860366 (PMC13395672; doi:10.3389/fpsyg.2026.1860366)
Supplement: Supplementary file 1 [file Data_Sheet_1.zip › Supplementary_Data_1.csv]

Consent	Q2_Gender	Q3_Age	Q4_Grade	Q5_Major	Q6_PE_Status	Q7_Height	Q8_Weight	Q9_Health	Q10_ExFreq	Q11	Q12	Q13	Q14	Q15	Q16	Q17	Q18	Q19_Trap	Q20	Q21	Q22	Q23	Q24	Q25	Q26	Q27	Q28	Q29	Q30	Q31	Q32	Q33	Q34	Q35	Q36	Q37	Q38
1	2	19	1	4	1	167	53	3	3	2	3	3	4	3	3	3	3	2	3	2	2	3	3	3	2	3	3	2	2	3	4	5	4	3	4	3	1
1	1	18	2	1	1	173	59	5	2	4	5	3	5	5	4	5	3	2	2	1	4	4	4	4	3	4	4	4	1	5	5	5	4	7	4	6	7
1	1	20	2	4	0	183	65	4	4	3	3	2	2	3	1	2	2	2	3	1	3	3	3	2	5	3	3	3	4	4	6	4	4	2	3	5	5
1	2	19	1	2	1	157	42	3	3	3	3	5	3	3	4	4	3	2	1	1	2	5	4	5	2	3	5	5	1	6	5	6	4	7	7	7	5
1	2	19	2	1	1	156	54	3	3	2	3	3	4	2	3	2	3	2	1	2	3	4	3	4	2	2	3	3	3	4	6	3	3	4	4	4	4
1	1	21	2	3	1	177	74	4	2	4	3	5	5	4	5	3	5	2	1	1	3	5	5	5	1	5	5	5	1	7	7	5	7	5	6	7	7
1	2	19	1	2	0	155	50	5	1	4	3	4	4	4	5	5	5	2	4	2	1	2	3	3	2	3	4	4	2	6	5	5	4	6	4	1	5
1	2	19	2	2	1	163	46	4	1	5	4	5	4	4	5	5	5	2	1	1	3	4	4	3	3	4	4	4	1	6	5	6	7	4	7	5	4
1	2	19	2	1	1	152	48	3	4	3	3	3	3	4	2	2	4	2	4	3	4	2	3	2	3	3	3	3	4	6	5	5	4	3	4	4	3
1	1	18	1	2	1	173	66	3	4	5	5	4	4	5	4	5	5	2	1	2	2	5	5	4	5	5	5	5	1	6	7	6	5	6	6	5	6
1	1	19	5	2	0	181	57	4	2	3	3	4	4	4	4	5	3	2	4	3	3	4	4	5	5	4	5	4	3	5	5	7	6	6	6	5	7
1	1	19	2	1	1	174	47	4	3	3	3	2	4	3	3	3	3	2	3	2	2	4	3	3	4	3	4	2	3	6	5	4	3	2	3	3	4
1	2	19	2	2	1	159	48	4	3	3	3	2	2	2	2	3	4	2	2	3	3	3	4	4	3	4	3	4	4	5	6	4	5	5	6	5	6
1	1	18	1	4	1	171	54	4	2	3	3	3	3	4	3	3	2	2	2	1	3	3	3	4	3	3	4	3	3	2	4	3	1	3	4	2	2
1	2	19	1	3	1	158	56	4	3	2	2	1	2	1	1	2	2	2	2	1	3	4	3	2	1	5	5	4	1	3	3	3	4	2	4	3	4
1	2	19	1	1	1	163	50	3	2	5	4	4	4	4	4	3	3	2	1	2	2	2	2	3	2	2	2	3	2	4	3	5	3	5	4	3	3
1	1	19	2	1	1	183	74	3	1	1	2	1	1	1	2	1	2	2	3	2	2	1	2	3	2	2	3	2	3	2	5	3	3	3	2	3	3
1	2	19	2	1	1	159	53	4	2	3	3	3	3	2	3	2	4	2	1	2	1	1	2	3	2	3	2	2	2	4	2	3	1	2	3	2	3
1	2	20	2	3	1	164	52	5	2	4	3	3	2	3	3	3	4	2	4	3	5	2	3	3	3	2	2	3	3	2	3	3	3	2	3	3	4
1	2	21	1	3	1	151	46	3	2	4	2	4	3	3	2	4	3	2	2	3	3	4	2	3	1	3	3	3	3	5	4	2	4	5	4	5	3
1	2	19	2	3	1	170	57	5	2	4	3	4	3	4	4	5	4	2	2	2	3	4	5	4	4	4	4	5	1	6	5	6	6	5	4	7	5
1	2	20	1	3	1	162	42	3	2	4	3	4	4	4	3	3	4	2	4	3	4	3	2	3	1	3	2	3	4	5	5	6	5	6	6	4	6
1	1	19	1	2	1	174	75	3	2	3	4	4	3	2	3	4	4	2	1	2	2	5	5	4	3	4	5	4	1	6	4	6	5	4	5	4	5
1	2	18	2	1	1	160	45	3	3	4	3	4	4	3	3	4	4	2	1	2	2	5	4	5	3	5	5	5	1	5	5	5	7	7	6	5	5
1	1	20	2	3	1	175	72	2	2	4	4	2	2	3	4	3	4	2	1	1	2	2	1	3	4	3	2	2	2	5	4	4	3	3	4	4	4
1	2	19	2	1	1	156	60	3	3	4	3	3	4	5	3	4	4	2	2	1	4	5	5	5	4	5	5	5	2	5	5	7	6	6	5	5	7
1	1	19	2	2	1	179	64	5	3	3	3	3	3	2	4	3	3	2	1	2	2	2	2	3	3	2	2	2	2	2	5	1	5	3	3	5	3
1	1	22	1	1	1	174	75	2	3	3	3	3	3	3	2	3	1	2	1	1	3	3	3	4	1	5	3	3	2	5	5	4	6	5	6	5	6
1	2	20	4	4	0	161	44	5	2	3	5	4	4	4	5	3	5	2	3	4	3	2	2	3	4	4	3	3	4	2	4	5	5	5	4	2	4
1	2	18	2	2	1	160	54	3	2	4	3	4	3	4	2	4	3	2	3	1	4	5	4	4	4	5	4	5	2	3	4	2	4	4	3	3	5
1	1	18	1	1	1	179	55	3	2	4	5	5	5	5	5	5	5	2	1	1	3	5	4	5	1	5	5	5	1	5	7	6	5	6	5	5	5
1	2	20	3	2	0	157	48	5	2	3	3	3	3	3	3	4	4	2	2	3	1	3	4	4	3	4	2	4	2	5	4	5	6	5	5	6	5
1	2	18	2	2	1	156	52	5	2	3	4	4	4	2	2	3	3	2	1	2	4	4	3	3	3	3	4	3	2	6	6	5	7	4	6	4	5
1	1	19	1	1	1	174	59	3	2	4	4	4	4	5	4	4	3	2	1	2	2	5	3	4	3	5	4	5	1	4	4	3	4	6	5	3	6
1	2	18	1	1	1	169	49	3	3	4	5	2	4	4	4	4	5	2	5	3	5	5	4	4	5	4	3	4	5	4	3	3	6	5	5	6	3
1	2	21	1	1	1	163	60	4	2	3	3	2	3	3	3	3	3	2	3	3	3	4	4	3	5	2	3	3	2	3	4	3	5	3	3	3	2
1	1	19	1	3	1	163	52	4	1	5	5	4	5	4	5	5	5	2	2	2	3	4	3	3	2	3	4	4	1	5	5	5	5	6	5	5	6
1	1	20	1	1	1	176	70	4	3	5	3	4	5	3	4	3	3	2	3	2	3	3	3	2	1	2	2	3	3	3	4	3	3	3	3	5	5
1	1	18	3	2	0	177	78	4	2	1	2	2	2	2	4	2	2	2	2	3	1	2	3	3	2	3	3	3	1	6	6	5	5	5	4	5	6
1	2	21	1	4	1	158	54	3	1	3	4	4	4	4	3	4	5	2	3	2	3	5	5	5	5	5	5	5	1	7	6	5	7	6	7	7	7
1	2	20	1	1	0	165	45	3	2	5	5	5	5	5	5	5	4	2	1	1	5	5	5	5	5	5	5	5	1	6	7	6	7	7	6	7	7
1	2	20	1	2	1	157	54	3	3	3	3	4	3	3	3	5	4	2	1	1	3	2	3	4	3	4	3	2	1	4	3	3	3	5	4	4	5
1	2	19	1	2	1	164	53	4	2	3	1	4	4	3	4	3	4	2	1	1	5	4	5	5	5	5	4	5	1	4	6	5	6	7	7	5	4
1	1	19	1	3	1	170	74	5	3	4	4	3	3	5	3	3	3	2	1	2	2	3	3	4	2	3	4	3	1	5	5	5	4	6	6	5	4
1	2	21	3	1	0	159	43	3	3	4	5	5	5	5	5	5	5	2	2	2	5	4	5	4	4	5	4	5	2	7	6	4	5	4	5	3	3
1	2	19	2	1	1	160	56	3	4	1	1	2	2	2	1	1	2	2	1	1	3	2	4	4	3	4	3	4	2	7	5	3	4	4	5	5	5
1	2	18	4	3	0	162	59	3	3	3	4	4	4	5	5	4	4	2	2	1	3	4	3	4	3	4	4	5	2	7	5	5	7	7	6	7	7
1	1	19	2	1	1	183	80	3	2	4	5	4	4	4	4	5	3	2	2	3	1	2	1	3	1	1	2	1	1	6	3	5	5	4	4	5	5
1	1	18	1	2	0	167	52	3	1	2	1	3	3	3	3	4	1	2	5	5	4	4	3	3	3	3	4	3	4	5	4	4	5	5	4	5	4
1	1	19	3	1	0	169	76	5	2	5	4	4	4	3	4	3	4	2	3	4	4	5	3	4	4	4	4	3	5	6	5	5	4	4	5	5	3
1	1	20	1	3	1	173	69	3	1	5	5	4	3	3	4	4	3	2	2	1	1	4	4	4	3	3	4	4	1	3	6	4	4	6	5	3	2
1	2	20	5	1	0	163	57	3	1	4	4	4	3	3	5	5	3	2	3	3	2	3	3	3	3	4	4	3	3	4	6	3	4	3	3	3	5
1	2	19	2	2	1	162	56	2	2	5	4	5	5	4	4	5	5	2	1	1	4	4	3	5	1	5	5	4	1	6	4	6	5	6	3	6	5
1	1	20	4	3	0	174	85	4	2	5	5	5	5	5	4	5	4	2	3	2	2	4	3	3	3	2	3	4	1	6	7	7	7	7	7	6	7
1	2	20	3	2	0	155	54	2	2	2	2	2	3	2	3	3	3	2	1	3	3	4	4	3	2	4	4	3	2	6	4	5	4	4	3	4	5
1	1	20	2	1	1	180	65	4	3	4	3	2	3	4	2	2	1	2	3	3	2	3	3	3	4	4	4	4	3	3	4	3	6	4	4	2	4
1	1	18	1	2	1	166	70	4	3	3	2	4	3	3	4	3	3	2	3	4	2	3	5	4	4	5	5	4	2	3	4	5	4	4	5	4	4
1	1	18	1	2	1	163	75	4	3	5	4	4	4	4	4	4	3	2	1	1	3	5	5	5	4	5	4	5	2	6	5	4	7	7	6	7	5
1	2	18	2	1	1	152	56	4	3	2	4	3	4	4	4	4	3	2	3	1	3	4	5	5	1	5	4	5	3	6	5	6	5	4	6	5	7
1	1	20	2	1	1	171	79	5	2	4	3	3	3	3	5	3	4	2	1	1	1	2	4	4	2	4	3	2	2	4	3	3	1	3	4	3	3
1	1	20	1	3	1	178	81	3	1	5	5	5	5	4	3	5	4	2	1	1	2	3	4	4	3	5	5	5	1	6	3	6	5	6	7	4	7
1	1	21	2	1	1	171	71	5	2	2	3	3	3	2	3	2	2	2	1	1	3	3	4	4	2	4	3	3	2	3	3	6	6	5	5	5	5
1	2	18	1	1	1	162	50	5	3	1	2	2	2	1	2	2	1	2	4	3	3	3	5	4	4	5	3	5	3	3	4	3	2	5	4	2	5
1	1	21	1	4	1	158	69	4	3	2	2	3	3	3	1	3	2	2	1	2	1	3	2	3	4	4	2	4	2	5	4	2	4	3	2	4	4
1	2	18	2	1	0	160	56	3	4	3	2	3	4	2	3	2	3	2	3	2	5	4	3	3	2	4	4	3	3	5	5	6	5	6	6	6	6
1	2	20	2	3	1	170	57	4	3	4	2	4	3	2	4	2	3	2	3	1	4	3	3	3	2	5	3	3	1	6	5	3	6	5	6	5	6
1	2	19	3	2	0	166	50	3	1	5	3	4	4	5	4	4	3	2	3	4	4	4	3	4	3	2	3	3	3	5	4	7	4	5	5	5	6
1	2	18	1	2	1	164	63	5	2	3	5	3	2	4	3	4	3	2	1	2	4	4	4	4	3	4	4	3	3	4	4	3	4	3	6	3	3
1	1	18	2	4	1	178	80	4	1	3	2	2	3	3	4	4	2	2	4	3	3	2	2	3	2	1	3	2	5	2	3	2	3	4	3	1	1
1	2	18	3	4	0	153	56	4	2	3	2	3	2	2	4	3	3	2	3	3	2	3	1	4	2	4	2	3	1	5	2	3	4	5	4	2	2
1	1	18	2	1	1	167	55	5	1	3	3	2	2	4	4	4	3	2	1	2	3	4	4	4	4	5	3	5	2	4	5	4	6	4	5	4	4
1	2	19	5	1	0	150	50	4	2	3	5	3	4	4	5	4	4	2	4	3	2	4	4	3	5	4	4	3	4	2	3	3	4	3	1	3	2
1	2	22	3	1	0	159	48	3	2	4	3	2	3	2	3	2	3	2	2	1	1	2	4	3	2	3	2	3	1	4	4	3	2	4	3	3	5
1	2	22	2	2	1	172	58	3	3	5	3	4	3	4	5	5	4	2	1	4	4	4	4	4	4	3	4	5	3	5	3	4	4	4	4	4	4
1	1	18	1	4	1	171	73	4	3	3	3	2	3	3	2	3	4	2	1	1	1	4	3	4	3	5	4	4	1	4	5	6	4	5	3	5	5
1	2	19	1	1	1	164	49	4	2	5	5	5	5	5	5	5	5	2	2	4	3	3	3	4	4	2	3	4	4	5	5	4	6	3	6	4	4
1	1	19	2	2	1	177	75	3	2	4	5	5	5	4	4	5	5	2	3	4	5	4	5	5	3	4	5	4	2	6	6	5	5	6	5	5	4
1	1	18	1	1	1	170	59	3	2	3	3	5	2	3	3	4	4	2	3	1	2	2	2	2	1	3	1	3	2	5	5	4	4	4	4	5	4
1	1	18	1	2	1	171	72	3	4	5	4	4	3	5	4	5	3	2	2	2	4	2	1	3	3	2	2	4	1	5	4	4	5	5	4	5	3
1	1	18	1	2	1	191	72	5	2	5	4	5	5	4	5	5	5	2	2	1	3	3	4	3	2	3	3	2	2	5	6	5	5	6	6	4	5
1	2	18	3	2	0	158	57	5	3	2	3	3	2	3	2	2	3	2	2	3	3	2	1	3	2	2	3	3	5	2	4	3	3	2	4	3	3
1	2	20	1	1	1	154	46	3	3	2	2	4	1	2	2	2	2	2	3	2	3	3	4	4	1	3	3	4	1	2	2	1	2	1	3	2	2
1	1	18	1	1	1	165	75	4	1	3	3	3	3	3	4	3	2	2	3	2	4	4	5	5	4	4	5	5	2	6	7	6	6	6	7	6	7
1	2	18	2	3	1	152	55	5	2	2	1	1	1	2	1	1	1	2	2	2	2	3	1	2	3	3	2	1	2	5	4	5	4	3	4	4	4
1	1	21	4	4	0	175	75	3	1	4	4	3	4	3	3	5	3	2	3	3	2	3	4	4	4	5	3	4	2	3	4	5	5	5	5	5	5
1	2	18	3	2	0	155	55	4	3	3	4	2	3	4	2	3	4	2	1	3	3	2	4	3	4	4	4	4	5	5	5	4	4	2	3	4	4
1	1	19	2	1	0	176	72	3	1	5	5	4	4	5	4	5	4	2	2	3	3	4	3	4	4	4	3	5	3	4	5	4	3	4	6	4	5
1	1	19	4	2	0	167	68	3	3	3	4	2	2	2	3	3	3	2	2	3	2	5	4	4	4	4	5	3	1	3	4	6	5	7	5	4	6
1	2	19	4	2	0	161	49	5	1	4	4	3	4	5	3	4	4	2	3	5	4	3	4	4	4	4	3	4	3	2	3	3	2	3	4	3	3
1	2	19	1	1	0	155	45	4	2	5	4	4	4	3	4	3	5	2	4	1	3	4	5	5	3	3	5	4	3	5	6	5	5	5	4	5	7
1	1	18	1	2	1	174	69	3	2	3	5	3	3	4	3	3	4	2	1	2	4	3	3	3	2	3	4	5	3	6	5	5	6	5	6	4	5
1	1	21	2	3	1	168	75	3	3	3	4	4	4	3	3	3	3	2	3	1	2	4	4	4	5	5	4	3	3	4	5	3	4	4	5	4	5
1	2	18	1	2	0	162	49	3	2	3	3	3	3	2	4	3	4	2	1	2	2	5	3	4	2	3	3	3	2	5	6	6	6	5	6	7	5
1	2	19	4	2	0	162	63	3	2	3	5	4	4	4	4	3	3	2	1	2	3	5	4	5	3	4	4	4	2	6	7	6	7	7	6	6	5
1	2	18	1	2	1	164	50	3	2	1	2	3	3	1	3	3	4	2	1	2	3	3	3	3	2	2	3	2	2	5	5	4	4	2	4	4	3
1	2	20	4	2	1	162	42	3	1	3	2	4	3	3	4	4	2	2	4	2	4	2	2	3	2	2	3	3	5	2	2	1	4	1	2	1	1
1	1	20	1	1	1	169	66	3	3	5	5	4	5	4	4	4	3	2	1	2	4	4	4	3	4	3	3	3	2	5	4	5	4	5	6	4	4
1	1	18	1	1	0	167	74	5	3	5	4	5	4	5	3	4	5	2	2	3	2	2	3	3	5	3	1	2	4	5	4	4	4	3	6	6	4
1	1	18	1	3	1	184	65	4	3	3	4	3	3	5	5	2	2	2	4	3	3	1	3	2	2	2	3	2	4	4	5	4	3	3	2	3	3
1	1	20	3	3	0	174	70	5	2	4	5	5	4	5	5	4	4	2	4	2	4	5	4	4	5	5	5	5	3	5	6	6	7	5	7	5	6
1	2	18	2	3	1	163	54	4	1	5	4	5	4	4	4	5	4	2	2	2	2	2	4	4	3	2	2	3	2	7	5	5	6	5	6	4	5
1	2	18	1	2	1	164	61	5	1	4	4	4	4	5	4	5	5	2	2	3	3	5	4	4	3	4	3	4	2	2	4	4	6	4	5	5	5
1	1	18	2	1	1	168	67	4	2	4	5	4	4	4	3	3	3	2	3	2	3	4	3	4	4	5	3	4	3	5	3	4	4	6	3	5	3
1	1	19	2	4	1	175	69	3	2	3	4	4	4	3	3	4	4	2	3	3	3	3	1	2	1	2	2	3	3	6	7	5	5	6	6	5	4
1	1	18	1	2	1	172	65	3	2	4	4	3	4	3	4	4	4	2	3	4	3	3	4	5	5	3	5	5	3	4	4	5	4	4	5	3	3
1	2	19	1	2	1	164	56	2	2	4	4	3	3	3	2	2	3	2	2	1	3	5	5	5	4	4	4	5	2	5	6	5	6	5	5	6	6
1	2	18	3	3	1	161	51	3	2	3	2	2	2	3	2	2	3	2	2	3	4	3	3	3	2	2	3	2	2	5	4	3	4	3	5	4	3
1	1	19	1	1	1	173	56	4	2	3	4	3	4	4	3	3	3	2	3	3	2	2	1	2	1	2	3	1	4	3	3	3	2	4	3	3	4
1	1	19	1	2	1	166	85	4	3	3	2	2	3	2	2	2	2	2	3	3	2	4	3	2	2	3	2	4	3	2	3	4	4	5	3	3	4
1	1	19	1	1	1	175	63	4	1	4	5	3	2	2	5	4	3	2	1	2	3	3	2	3	2	3	4	3	2	6	4	4	5	4	5	5	3
1	2	21	3	3	0	157	56	2	3	3	3	3	2	2	2	3	3	2	4	3	2	3	3	3	2	4	4	3	3	6	6	6	6	5	7	7	6
1	1	18	2	1	1	183	72	3	1	3	3	2	2	2	3	3	2	2	3	3	3	3	2	3	3	2	2	3	3	3	5	5	4	4	4	4	5
1	1	19	2	4	1	165	73	3	2	5	4	5	4	4	4	4	4	2	3	3	4	3	5	5	3	5	5	5	2	3	5	4	6	6	4	4	5
1	1	19	4	4	0	177	77	2	1	2	4	3	2	3	2	2	1	2	2	4	3	4	2	2	3	2	3	3	1	4	5	3	5	3	4	4	4
1	1	20	4	1	0	170	78	4	2	4	3	3	3	3	2	4	4	2	3	3	5	3	4	5	3	4	4	3	3	5	6	6	5	4	5	5	5
1	1	18	3	1	0	179	77	4	2	5	5	5	5	5	5	5	5	2	3	3	2	4	4	4	4	5	4	3	1	3	5	2	3	3	3	3	3
1	1	18	2	1	1	178	82	3	2	2	4	2	2	1	2	2	3	2	2	3	5	5	4	4	3	4	4	3	2	6	5	5	4	4	4	6	5
1	2	18	4	3	0	157	45	4	3	5	5	4	4	5	5	5	5	2	1	2	1	5	5	4	3	5	5	5	2	5	5	4	5	6	5	7	3
1	1	20	2	3	1	171	61	3	1	5	5	5	5	5	5	5	4	2	4	4	5	3	3	3	4	4	5	4	4	6	6	7	6	6	4	5	4
1	1	18	3	1	0	177	75	2	4	4	3	5	5	4	5	3	3	2	3	1	2	3	3	3	1	3	4	3	1	3	3	2	1	4	4	3	2
1	1	19	1	2	1	176	55	3	1	3	4	4	4	3	4	4	3	2	1	1	1	4	2	3	3	2	3	2	1	5	3	4	3	4	5	5	2
1	2	19	1	1	1	169	54	4	1	4	4	2	4	4	3	3	2	2	1	2	2	5	4	4	3	4	5	5	2	4	5	3	5	4	5	7	5
1	2	19	3	1	0	153	51	2	2	3	5	4	4	4	5	4	3	2	1	1	3	3	3	3	2	2	3	2	2	4	3	3	2	3	3	5	2
1	1	18	2	4	1	169	69	4	2	3	3	3	3	4	3	3	2	2	2	2	3	3	4	2	2	3	3	2	2	4	4	5	5	5	6	6	5
1	2	21	1	1	1	160	46	3	2	3	2	2	3	4	4	4	3	2	4	3	4	2	3	3	4	3	2	4	4	5	4	3	4	5	2	3	5
1	2	19	2	1	1	158	45	4	3	3	3	3	3	3	3	3	3	2	1	1	1	3	2	3	2	2	2	1	2	4	4	1	1	3	3	3	4
1	2	18	1	3	1	159	47	4	1	4	3	3	2	3	4	4	3	2	2	2	3	4	5	5	3	5	4	3	4	4	5	7	6	5	4	6	5
1	2	19	2	1	1	171	53	4	2	4	5	5	4	5	5	5	5	2	2	1	4	4	5	5	2	5	5	4	3	6	6	5	6	6	5	7	6
1	1	20	2	1	1	177	78	4	2	3	3	3	4	3	4	4	4	2	4	5	4	3	3	3	4	2	2	4	5	3	6	6	6	5	6	6	4
1	1	19	2	1	1	168	70	5	3	4	5	5	4	5	4	3	5	2	2	1	2	4	4	4	2	4	4	4	1	6	4	6	4	7	5	7	6
1	1	20	3	4	0	179	77	3	3	4	4	4	3	5	5	3	4	2	2	3	5	4	5	4	2	5	4	5	1	3	3	5	3	4	3	3	4
1	1	20	1	1	0	181	86	4	2	4	4	4	4	4	3	3	4	2	4	3	3	4	5	5	4	4	5	5	4	4	5	5	4	4	4	5	4
1	1	20	2	2	1	178	61	3	3	5	3	4	5	5	5	4	4	2	2	2	3	4	3	3	3	4	2	3	2	6	6	4	5	5	5	6	5
1	1	18	2	2	1	196	65	2	2	5	5	5	4	5	4	5	4	2	5	3	3	5	5	5	3	5	4	5	2	6	4	2	5	7	7	6	6
1	1	21	3	2	0	180	64	1	2	5	3	4	4	4	4	4	4	2	1	1	2	4	3	3	4	5	4	3	2	6	4	4	4	6	6	5	5
1	1	20	1	1	1	170	82	3	2	2	1	1	1	1	2	1	1	2	2	2	1	1	2	3	2	3	3	3	2	3	4	3	3	4	1	2	2
1	1	21	2	1	1	167	66	3	1	2	2	3	1	2	2	2	1	2	3	2	1	2	2	2	2	3	2	1	1	4	3	3	2	3	3	4	5
1	2	19	2	2	1	163	58	3	4	4	2	3	2	3	4	3	4	2	3	4	3	3	2	3	3	3	3	4	3	4	5	3	4	5	3	5	4
1	2	19	1	1	1	165	54	3	2	4	4	5	4	5	5	4	5	2	3	3	2	3	2	3	2	3	3	4	3	4	6	4	5	4	5	4	5
1	2	20	1	1	1	159	61	5	2	3	4	4	5	3	4	3	4	2	2	3	3	1	3	3	3	3	3	2	1	3	4	3	4	3	5	4	2
1	1	20	1	4	1	176	64	3	1	2	1	2	3	1	2	2	3	2	4	4	1	2	2	1	3	1	3	2	4	4	3	5	5	4	5	6	3
1	1	19	1	2	1	173	74	4	2	4	2	4	3	3	3	4	3	2	2	2	3	4	3	3	2	5	3	5	1	6	6	5	4	5	6	6	6
1	1	19	3	3	0	174	64	3	3	3	1	3	2	3	3	3	4	2	3	1	3	4	5	4	3	4	4	4	2	5	4	3	5	5	4	4	4
1	2	18	1	1	1	152	44	3	3	5	5	4	5	4	5	5	5	2	1	1	4	5	4	4	3	5	5	5	1	4	4	4	5	4	3	3	3
1	2	18	1	4	1	167	53	5	4	4	4	4	4	4	4	3	4	2	2	3	3	4	5	4	3	4	4	3	2	5	7	4	4	3	5	5	6
1	2	20	2	1	1	156	50	3	3	2	2	3	2	2	2	2	3	2	3	3	2	3	3	2	3	3	2	3	3	4	4	4	4	3	2	4	3
1	2	20	2	4	1	159	61	4	3	2	2	3	2	3	2	1	2	2	1	3	1	3	4	3	3	3	3	3	2	5	5	5	5	5	5	6	7
1	1	18	1	1	1	172	72	3	1	3	3	3	1	3	2	2	2	2	1	1	1	4	3	2	2	2	4	3	1	4	4	2	3	2	4	4	4
1	1	19	1	4	1	170	62	3	1	5	4	4	3	4	5	3	4	2	3	3	4	4	3	4	4	4	4	4	3	7	4	4	3	4	3	5	5
1	2	18	3	2	0	165	57	4	3	4	3	3	5	4	3	4	4	2	4	3	4	5	3	4	4	4	4	3	2	4	6	4	5	6	5	5	4
1	1	19	1	2	1	172	67	5	3	3	4	2	2	3	2	3	3	2	2	2	3	4	3	4	3	2	3	3	3	5	5	6	5	5	6	5	6
1	1	18	2	3	0	175	75	5	4	3	3	4	3	4	4	4	4	2	3	1	4	5	4	4	3	4	4	4	5	5	5	4	5	4	5	6	6
1	1	20	1	2	1	179	71	3	2	2	3	4	2	1	2	3	3	2	2	1	3	5	4	5	2	4	5	4	3	3	5	4	7	4	5	6	3
1	1	21	1	3	1	167	71	2	4	3	2	2	2	2	2	3	2	2	3	1	1	3	3	3	2	3	5	4	2	5	4	3	5	4	4	3	4
1	1	19	1	2	1	180	57	2	2	3	4	3	4	2	4	3	3	2	2	3	3	4	2	3	4	4	4	4	2	4	4	5	4	3	6	4	4
1	2	21	1	3	1	157	50	3	3	2	3	3	4	3	4	3	3	2	2	3	3	1	1	2	2	2	2	2	2	3	5	4	2	3	3	3	2
1	2	18	1	2	1	163	57	5	3	5	5	5	5	5	5	5	5	2	2	3	2	5	5	5	5	5	5	5	1	7	7	7	7	7	7	7	7
1	1	18	1	1	0	168	72	3	2	3	4	4	4	3	4	5	3	2	3	2	2	3	4	3	2	4	3	2	3	3	3	3	3	3	4	3	5
1	2	19	1	4	1	165	46	4	2	5	5	5	5	5	4	5	5	2	1	2	4	5	5	5	3	5	5	5	1	4	5	5	5	5	5	5	5
1	2	19	2	2	1	170	69	2	2	3	1	3	2	2	1	3	1	2	2	3	3	4	4	3	5	3	3	4	4	2	2	4	3	4	3	3	3
1	2	21	1	4	1	163	51	4	4	3	3	2	3	2	3	3	3	2	5	1	2	1	2	2	2	3	1	1	2	5	3	5	5	3	3	2	3
1	1	18	3	3	0	177	59	4	1	4	3	4	3	4	4	3	3	2	2	3	4	3	4	3	3	3	3	3	1	6	6	5	5	4	7	5	6
1	1	19	2	2	1	179	84	4	2	1	3	2	2	2	2	3	1	2	2	1	2	4	3	3	2	3	4	3	2	2	3	4	4	3	2	2	3
1	2	20	1	2	1	161	49	5	3	4	3	3	4	4	3	4	3	2	3	4	4	5	4	4	2	3	4	4	3	2	2	2	2	5	5	2	2
1	1	18	1	1	1	181	63	4	2	1	2	1	1	2	1	2	2	2	5	4	2	2	2	1	3	2	1	1	5	2	2	2	2	2	3	3	1
1	2	18	1	3	1	161	57	3	2	3	4	3	3	4	4	3	3	2	1	2	3	5	5	5	2	4	5	5	2	6	4	6	5	4	4	4	5
1	1	20	2	2	1	176	62	2	2	5	4	5	5	5	5	4	4	2	4	3	3	5	5	5	2	5	4	5	3	6	6	7	7	6	6	6	7
1	1	18	1	2	0	177	67	3	3	4	3	3	2	3	2	2	3	2	2	4	2	1	1	1	1	1	2	1	3	3	3	3	3	2	2	3	5
1	2	18	2	2	1	156	48	3	3	2	1	3	2	3	3	4	3	2	3	3	5	3	4	2	3	4	4	4	3	2	3	3	4	4	4	3	3
1	2	22	1	1	0	157	57	3	2	3	3	3	4	4	3	2	2	2	4	4	1	2	2	3	3	3	3	2	3	2	4	4	3	4	3	2	3
1	2	18	4	2	0	166	61	3	2	4	4	4	4	4	4	4	3	2	2	2	3	2	2	2	3	2	2	2	3	3	6	5	5	6	5	5	5
1	1	20	4	1	0	173	76	4	2	4	2	1	2	3	2	2	1	2	3	3	1	3	3	3	2	4	3	3	2	3	4	3	3	5	3	3	2
1	1	18	2	4	1	183	56	4	1	5	5	4	5	5	5	4	5	2	3	4	1	4	5	5	4	4	3	5	3	4	5	5	7	5	5	6	4
1	2	18	2	1	1	164	48	3	2	5	5	5	4	4	4	5	5	2	1	2	3	4	3	4	3	3	3	4	1	1	4	5	4	4	4	3	3
1	2	21	1	1	0	161	49	3	2	4	4	3	4	3	4	5	5	2	4	5	2	3	3	3	2	1	3	3	3	3	2	3	4	2	2	3	2
1	2	19	1	1	1	161	43	3	2	3	3	3	2	3	2	3	3	2	3	1	1	1	3	3	2	3	2	3	2	3	3	4	5	3	5	3	5
1	2	19	1	1	0	158	56	2	3	3	3	4	3	3	3	3	3	2	3	1	2	4	2	3	1	3	3	4	4	4	4	2	3	1	2	4	3
1	1	18	3	1	0	184	72	4	2	4	5	3	5	4	4	4	5	2	2	3	1	3	2	4	2	3	4	3	2	6	5	5	5	6	5	4	5
1	2	19	2	2	1	159	71	4	4	5	5	4	5	5	4	4	5	2	1	2	3	5	5	5	5	4	5	4	3	3	5	4	3	5	4	4	4
1	1	18	3	2	0	173	57	5	2	2	3	2	2	3	2	2	3	2	1	2	2	4	2	2	2	2	1	2	2	1	3	2	3	2	1	3	3
1	1	20	1	3	1	180	73	4	2	3	5	5	5	5	4	4	5	2	3	3	2	3	2	3	3	3	3	4	3	6	6	7	7	7	6	5	6
1	1	19	1	3	1	174	71	5	3	3	4	4	4	4	5	3	4	2	1	1	4	4	3	4	3	4	4	4	3	4	5	5	5	6	7	5	6
1	1	21	1	1	1	174	72	3	3	4	4	4	4	3	3	4	2	2	1	2	3	3	2	2	3	3	2	2	1	6	4	4	3	3	3	5	4
1	1	18	4	3	0	173	71	4	2	3	4	2	2	4	3	2	3	2	4	4	3	3	2	4	4	4	4	3	2	3	6	5	3	4	4	4	4
1	1	18	4	4	0	179	79	2	2	1	2	3	2	2	3	2	2	2	3	2	3	2	2	2	3	1	3	2	3	2	3	4	3	4	3	3	5
1	2	22	2	3	1	166	46	4	2	4	4	4	4	3	3	3	4	2	3	2	2	5	3	4	3	3	3	4	1	4	3	6	3	5	5	4	4
1	2	19	1	1	1	163	51	3	2	3	3	3	4	4	4	2	3	2	2	2	3	3	3	3	4	3	2	3	2	4	3	4	5	5	4	5	3
1	1	18	1	2	1	169	61	4	2	5	4	5	5	5	5	5	5	2	4	3	4	2	3	3	3	4	4	3	3	5	6	5	7	5	6	7	6
1	2	18	1	1	1	154	49	4	4	4	4	5	4	5	4	5	2	2	1	2	1	3	4	3	2	3	4	3	2	5	6	4	5	4	6	7	6
1	1	19	1	2	1	177	71	4	2	5	4	5	5	5	4	5	5	2	2	1	4	5	5	5	4	5	5	5	1	7	7	7	6	7	7	6	7
1	1	21	1	3	1	183	65	3	2	4	4	5	3	4	5	3	4	2	4	4	1	4	4	5	4	4	3	5	3	6	5	5	4	5	3	3	5
1	1	18	1	1	1	165	74	4	2	1	3	2	1	2	2	1	3	2	2	2	2	1	1	1	2	3	2	1	1	3	4	3	2	3	2	3	2
1	2	20	2	1	1	163	59	4	2	5	4	3	3	4	4	4	4	2	2	3	2	3	3	3	2	3	3	2	2	7	6	5	5	5	4	5	6
1	1	20	1	3	1	169	65	4	2	3	4	4	5	3	5	3	4	2	2	2	2	4	2	3	2	4	3	2	1	7	5	5	6	6	6	5	5
1	2	19	1	1	1	154	54	5	3	3	3	5	3	3	3	5	4	2	3	1	3	4	5	5	4	4	5	4	1	6	4	4	4	5	5	5	6
1	1	20	1	1	1	179	74	3	3	4	5	4	4	3	5	2	3	2	2	3	3	1	3	1	4	2	3	4	2	4	4	5	5	5	3	4	4
1	1	18	2	4	1	172	67	2	2	5	5	5	5	5	5	5	5	2	1	2	2	4	4	4	1	5	5	5	2	6	6	7	4	7	7	7	6
1	2	19	3	2	0	170	58	5	2	3	4	4	3	4	5	3	4	2	2	2	2	4	2	3	3	4	2	4	3	5	4	3	4	3	3	5	3
1	1	18	1	3	1	173	73	3	1	3	2	3	2	2	2	2	5	2	3	4	2	2	5	3	4	4	3	3	1	5	4	5	5	4	4	5	2
1	2	21	2	1	1	160	50	5	2	2	4	4	3	4	3	3	4	2	5	4	5	5	5	5	4	5	5	5	4	4	5	5	3	4	5	5	4
1	1	23	1	2	1	178	68	4	3	4	4	3	4	5	4	3	3	2	1	1	3	4	4	5	3	4	5	4	1	7	4	5	5	5	6	5	4
1	1	18	4	1	0	182	54	4	3	3	3	3	3	3	3	3	4	2	2	1	3	5	5	5	3	5	3	5	1	4	4	5	4	5	5	6	5
1	1	20	2	3	1	173	98	3	2	3	4	5	3	3	3	4	3	2	2	2	4	3	2	2	3	3	2	3	2	4	4	4	3	2	2	2	2
1	2	19	3	2	1	163	47	4	2	5	5	4	4	5	5	3	5	2	1	1	3	4	4	3	3	5	5	5	2	6	5	7	7	5	7	6	6
1	1	18	3	1	1	186	66	4	2	4	2	3	4	4	4	3	4	2	3	3	2	4	3	4	2	3	4	5	1	3	5	4	5	6	6	5	4
1	1	19	3	2	0	172	83	3	2	5	5	5	5	4	5	5	5	2	1	2	4	2	1	3	2	3	3	3	3	4	5	5	4	3	4	5	4
1	2	19	1	3	1	162	50	5	2	5	5	5	4	4	5	5	5	2	1	1	2	5	5	5	2	5	4	5	2	7	7	7	7	7	7	7	7
1	2	20	2	1	1	155	62	4	2	3	3	3	4	3	3	4	3	2	4	4	4	4	5	4	3	3	4	5	4	6	6	7	7	4	5	5	5
1	1	19	3	3	0	169	68	5	1	4	3	3	3	4	3	5	3	2	4	3	2	2	3	4	3	3	2	3	5	3	5	3	2	4	4	3	5
1	2	20	1	2	1	165	48	3	3	2	2	1	2	3	3	2	3	2	1	1	1	2	2	2	1	4	2	2	2	6	3	6	5	4	5	5	6
1	1	19	4	1	0	176	61	4	2	3	2	3	4	3	2	4	4	2	3	2	4	4	4	4	3	4	4	4	2	6	5	5	5	6	6	4	4
1	2	19	2	1	0	157	56	4	2	3	2	1	3	4	3	4	3	2	3	1	4	5	4	4	3	5	4	5	2	6	6	7	6	6	6	5	6
1	1	20	1	4	1	182	92	3	3	5	3	3	4	3	3	2	3	2	2	3	2	5	4	3	2	3	4	4	3	6	3	6	6	5	5	5	6
1	2	23	2	2	1	161	49	3	2	4	3	3	3	4	4	3	4	2	1	1	1	3	5	4	2	5	3	5	1	5	4	6	5	6	6	4	4
1	2	20	2	2	1	167	49	2	2	4	4	3	4	3	4	3	5	2	3	2	2	4	5	5	4	5	4	4	1	4	5	4	4	4	5	4	6
1	2	20	1	2	1	147	47	4	2	3	1	3	2	3	2	2	2	2	4	5	4	2	3	4	4	3	3	3	4	5	4	4	3	3	1	4	5
1	2	18	2	2	1	166	52	5	2	4	3	5	3	3	2	3	4	2	2	1	3	5	5	4	4	4	5	4	3	4	6	7	6	6	6	5	6
1	1	18	1	1	1	165	70	5	2	5	5	5	5	5	4	5	5	2	3	1	4	4	4	5	2	4	5	5	2	2	6	4	4	4	4	3	5
1	2	18	2	4	0	156	53	5	2	4	2	4	4	4	2	4	3	2	2	2	3	3	4	4	3	3	5	4	1	6	6	5	7	6	7	6	7
1	2	20	2	3	1	152	49	5	1	2	2	3	2	2	2	3	2	2	4	1	3	3	3	4	3	4	3	3	1	5	6	5	4	6	6	5	4
1	2	18	1	1	1	169	57	4	2	2	4	2	2	2	3	2	1	2	3	2	3	4	3	3	3	3	3	4	3	3	4	4	5	5	5	5	3
1	2	18	2	2	0	156	59	3	3	4	4	4	4	3	3	4	4	2	2	3	2	3	4	3	1	4	3	3	4	4	6	3	3	2	4	5	4
1	1	19	2	1	1	175	63	5	2	5	5	5	5	4	5	5	5	2	1	2	2	5	5	5	3	4	5	5	1	6	6	7	5	6	7	5	6
1	2	18	3	1	0	164	54	4	4	1	3	3	2	2	2	2	1	2	3	4	3	3	3	3	3	2	2	1	3	3	3	4	3	3	4	4	2
1	2	18	2	2	1	169	50	3	2	3	5	3	2	3	3	3	4	2	2	1	4	3	4	3	1	3	4	3	2	6	5	3	5	5	4	4	5
1	1	19	1	2	1	162	76	4	3	3	3	4	3	5	4	3	3	2	1	1	4	5	5	5	4	5	5	3	2	6	6	3	7	7	4	6	6
1	2	18	1	3	0	155	61	4	2	2	2	1	2	2	1	3	2	2	3	3	3	2	3	3	3	2	2	2	5	4	2	2	3	2	3	3	3
1	1	18	1	2	1	164	71	3	3	5	3	3	3	4	4	4	3	2	4	2	4	4	3	2	5	2	4	4	4	5	6	5	3	5	2	4	5
1	1	18	3	1	0	179	57	4	2	4	4	5	4	5	4	4	5	2	1	1	3	4	5	4	2	5	5	5	2	6	6	6	4	4	6	6	7
1	2	19	2	1	1	156	52	3	1	3	3	4	3	3	3	4	4	2	2	2	2	4	5	4	2	3	4	3	4	3	3	3	4	4	5	3	4
1	1	18	3	1	0	175	78	4	1	5	5	5	5	5	5	5	5	2	3	4	3	3	4	4	4	3	5	3	3	7	6	6	7	5	7	6	7
1	1	23	2	1	1	182	62	2	4	2	3	2	3	3	2	3	2	2	3	2	1	2	2	2	5	2	3	3	1	3	3	4	4	4	3	3	5
1	2	19	4	4	0	183	62	4	2	4	4	4	3	4	4	4	4	2	2	2	4	5	5	5	3	5	4	5	1	6	6	5	6	6	5	4	6
1	2	18	3	1	0	162	43	3	3	3	1	2	2	2	3	1	2	2	4	2	2	1	2	1	2	1	1	1	3	2	1	2	2	1	1	2	2
1	1	20	3	1	0	175	58	3	2	5	5	5	5	5	5	5	5	2	1	1	2	4	4	3	3	5	5	5	2	4	5	5	5	7	4	6	5
1	1	18	2	2	1	168	67	5	2	1	3	2	2	2	4	3	4	2	2	2	4	1	3	3	2	2	3	3	3	6	6	5	5	5	4	6	5
1	1	18	1	1	1	175	66	4	1	5	5	5	5	4	4	5	5	2	2	1	2	3	4	5	3	3	4	3	1	7	7	7	5	7	7	7	6
1	2	20	3	1	0	156	52	3	3	3	3	4	5	5	4	3	3	2	4	4	3	3	3	4	3	1	3	3	3	5	7	6	5	7	6	7	6
1	1	21	1	1	1	183	75	3	3	4	4	4	4	2	3	3	4	2	1	1	5	5	5	4	3	5	5	4	1	3	2	5	5	4	3	6	4
1	2	19	1	1	1	154	56	4	2	3	4	4	5	4	5	4	3	2	3	3	2	3	3	3	4	4	4	3	1	6	5	5	7	4	6	6	5
1	2	20	3	2	0	167	52	4	4	2	2	2	2	2	3	2	2	2	3	4	4	3	3	3	3	2	3	2	3	3	4	4	4	4	3	3	4
1	2	18	4	1	0	152	68	5	3	4	3	4	3	3	4	4	3	2	1	1	1	2	4	2	2	4	2	3	1	5	4	4	3	2	4	4	4
1	1	19	1	3	1	165	65	4	2	2	3	2	4	1	3	2	1	2	4	3	3	2	3	3	1	4	5	3	3	2	3	3	3	4	4	3	3
1	2	19	1	1	1	162	53	5	2	3	3	5	3	3	4	3	4	2	2	4	4	3	4	4	3	3	3	5	2	5	5	5	7	4	6	5	6
1	2	19	1	3	1	155	65	3	3	5	5	4	4	4	4	3	4	2	3	3	5	4	5	5	5	5	5	5	2	7	6	6	7	7	6	6	6
1	2	19	1	3	1	164	53	5	3	4	4	4	4	4	5	4	4	2	3	2	5	1	2	2	4	1	2	2	3	4	2	3	2	2	2	2	3
1	2	21	2	1	1	169	56	5	3	4	5	3	5	3	4	3	3	2	4	3	3	3	4	4	3	5	5	4	4	5	5	5	4	5	6	5	5
1	1	19	1	2	1	167	80	4	2	4	4	5	4	5	5	5	4	2	1	1	1	4	5	5	2	4	4	5	1	5	7	5	2	4	4	4	5
1	2	21	1	1	1	163	46	3	1	3	4	4	4	5	4	4	3	2	4	1	3	4	3	3	3	3	2	4	3	2	2	3	3	2	1	2	2
1	1	18	2	3	1	181	65	4	4	2	3	4	3	4	3	4	4	2	1	2	2	4	4	5	2	5	3	4	3	4	5	5	5	3	5	3	3
1	2	18	1	4	1	160	55	3	3	5	4	4	5	5	5	4	5	2	3	2	3	5	4	4	4	4	4	5	1	7	6	6	5	5	5	5	5
1	1	18	4	3	1	180	76	4	2	3	3	1	3	3	2	3	3	2	2	2	4	4	4	4	3	4	4	3	4	5	6	5	6	4	5	4	5
1	1	19	3	2	1	174	60	3	1	3	3	3	3	3	3	2	4	2	2	3	1	3	2	2	2	3	2	2	4	6	4	3	4	4	5	5	4
1	1	19	2	2	0	178	76	4	1	5	5	3	3	5	5	5	5	2	1	2	2	3	3	3	3	3	3	3	1	6	5	4	5	6	4	5	5
1	2	22	3	2	0	164	50	5	4	4	4	4	4	5	4	5	4	2	1	1	2	3	4	4	2	4	4	4	2	3	3	3	4	3	5	6	3
1	2	19	3	1	0	169	50	4	3	4	3	3	2	4	3	4	3	2	1	1	2	3	3	3	4	4	4	4	2	3	4	5	7	4	4	6	5
1	2	19	3	2	0	159	56	3	2	4	3	4	4	4	5	3	4	2	3	2	2	4	3	4	1	3	3	4	3	3	3	2	1	3	3	3	2
1	2	18	2	2	1	154	53	3	2	4	5	5	5	5	5	4	4	2	3	2	5	4	5	4	3	4	5	4	1	6	5	5	4	5	5	4	6
1	1	19	1	1	0	181	76	3	2	4	5	5	4	5	4	4	5	2	2	3	2	2	1	2	2	2	2	3	3	3	4	7	4	4	5	5	5
1	1	20	3	1	0	183	58	3	2	5	5	5	5	4	5	4	5	2	2	1	4	4	5	4	2	4	4	4	2	4	4	3	5	4	4	5	4
1	1	20	5	1	1	187	68	4	1	5	4	3	5	4	3	4	2	2	1	2	3	2	4	3	3	4	3	2	1	5	2	5	5	4	4	4	4
1	2	18	2	2	1	154	58	4	1	3	3	3	4	3	4	2	4	2	1	1	4	4	4	3	3	3	3	4	1	5	3	3	5	3	6	4	5
1	1	20	2	3	1	175	67	3	3	2	3	4	3	3	4	2	2	2	2	1	3	5	5	4	4	3	4	4	1	4	6	5	6	5	6	5	5
1	1	20	2	2	1	173	86	1	3	2	3	2	3	3	2	3	3	2	3	3	3	3	4	4	4	4	5	4	3	5	5	4	4	5	5	3	2
1	1	19	3	2	0	184	71	4	2	4	3	3	3	3	3	2	3	2	2	4	5	4	4	5	3	5	4	4	3	5	6	5	4	6	5	4	3
1	1	18	1	1	1	168	70	4	1	1	3	3	3	3	1	1	2	2	2	1	3	3	4	4	3	2	2	2	2	3	3	2	3	3	4	4	5
1	1	18	4	2	0	166	45	5	2	4	4	4	4	3	3	4	4	2	2	1	4	5	4	5	4	5	5	5	3	7	6	7	6	6	7	5	6
1	1	18	3	3	0	172	71	4	3	2	3	3	4	3	4	2	5	2	2	3	4	3	3	4	3	2	3	3	3	3	2	3	3	3	4	2	3
1	2	19	1	3	1	163	60	2	3	2	2	3	2	3	3	3	2	2	3	2	3	3	3	4	3	4	3	2	4	2	4	4	4	3	4	4	3
1	1	18	3	3	0	176	65	5	2	4	4	4	5	4	3	3	4	2	3	4	3	5	4	4	4	2	4	4	3	4	4	4	4	5	3	3	4
1	2	18	1	4	0	160	68	3	2	3	2	1	2	3	3	3	3	2	2	1	3	4	3	4	2	4	3	4	2	1	5	3	2	4	4	5	4
1	1	18	1	1	1	170	66	4	2	5	5	5	4	5	3	4	3	2	3	2	2	5	4	4	5	5	4	4	3	5	7	6	5	7	7	6	7
1	2	19	2	1	1	154	49	3	2	3	3	3	4	2	3	4	4	2	3	4	4	4	3	2	3	3	2	4	4	3	5	5	5	4	7	5	4
1	1	19	1	1	1	161	58	3	1	2	5	2	3	3	3	3	3	2	3	4	4	1	3	3	2	2	2	2	4	4	3	3	5	5	6	3	3
1	1	18	3	2	0	182	81	3	2	5	3	3	3	4	3	3	3	2	1	2	4	3	4	5	5	5	4	5	2	6	5	3	5	6	4	5	5
1	1	20	1	2	1	171	64	4	2	4	4	4	5	3	4	5	4	2	3	2	3	3	3	4	3	2	2	4	1	3	6	3	4	3	5	4	4
1	1	20	2	1	1	172	76	5	3	3	3	3	4	3	3	2	1	2	2	2	3	3	4	4	4	4	4	2	3	4	6	5	6	6	5	4	5
1	1	19	2	3	0	180	78	5	4	3	3	2	2	3	2	1	2	2	1	3	2	3	3	4	2	3	2	3	4	4	2	4	4	3	6	4	5
1	1	18	1	1	1	168	79	3	4	5	5	5	5	5	5	4	4	2	1	1	3	4	5	5	3	5	4	4	2	6	5	5	5	5	6	4	7
1	1	19	4	1	0	187	90	2	2	5	5	5	5	5	5	5	5	2	1	2	3	5	5	4	1	4	3	3	2	7	5	5	5	5	6	6	5
1	1	18	5	2	0	183	68	3	4	3	1	4	2	3	3	3	2	2	1	2	2	3	3	3	3	3	4	4	2	3	4	4	6	5	4	4	4
1	1	19	1	4	1	174	63	4	1	1	3	2	3	2	3	3	1	2	2	1	3	2	2	4	3	3	3	4	1	3	2	4	5	2	3	4	2
1	2	19	1	2	1	148	53	5	2	4	5	5	4	5	4	5	5	2	2	2	4	4	4	3	2	4	4	4	3	4	5	3	3	3	4	3	4
1	2	19	2	2	1	163	51	4	2	2	3	1	2	2	3	2	3	2	1	1	3	4	2	3	2	4	4	4	1	4	5	6	5	4	3	4	2
1	2	20	2	3	1	155	41	5	1	3	2	2	4	3	4	3	2	2	2	3	1	1	1	2	3	1	1	1	2	4	3	4	2	3	3	4	3
1	1	18	4	3	0	169	72	4	2	4	3	3	3	4	2	4	4	2	3	3	2	4	2	2	2	2	2	3	3	3	3	3	3	2	4	3	3
1	2	19	3	2	0	153	51	4	2	5	5	5	5	5	5	5	5	2	1	1	1	5	5	5	3	5	5	5	1	7	7	5	7	7	6	5	5
1	1	19	1	2	1	181	73	4	2	3	4	4	4	4	5	4	3	2	2	1	1	3	4	3	3	3	4	3	3	5	6	5	4	4	4	4	5
1	2	19	3	1	0	159	38	3	3	4	3	4	3	4	4	4	2	2	2	2	5	3	1	3	3	4	3	2	4	4	2	4	3	3	4	4	3
1	1	18	1	3	1	179	60	2	4	4	4	3	2	2	1	1	2	2	2	2	1	2	1	3	3	3	2	2	3	3	2	4	5	4	3	4	3
1	2	18	2	2	1	159	51	3	1	3	2	3	5	3	4	3	4	2	1	2	2	4	4	4	2	3	4	3	1	3	3	4	5	3	3	3	4
1	1	20	2	2	1	184	55	4	3	4	3	3	5	2	3	4	3	2	5	3	2	3	5	3	2	3	5	4	4	3	4	3	3	4	4	4	3
1	1	20	1	2	1	179	84	2	2	5	5	5	4	4	4	4	5	2	1	3	5	5	5	4	5	4	5	5	1	6	7	7	7	6	7	7	7
1	1	21	1	1	1	188	72	4	2	3	3	4	3	4	3	3	3	2	3	3	3	3	3	2	2	3	3	2	2	4	2	4	3	5	4	3	3
1	2	21	1	1	1	169	53	4	3	3	3	2	3	3	3	5	3	2	2	3	2	4	3	4	2	3	4	4	2	3	4	5	3	4	5	3	4
1	2	20	2	1	1	153	65	3	2	4	4	4	4	4	4	3	4	2	1	4	4	4	4	3	5	4	4	5	2	3	2	1	5	6	3	4	3
1	2	19	5	1	0	161	58	3	2	2	4	3	4	3	2	4	3	2	3	2	3	4	4	4	4	3	3	3	2	4	4	4	2	3	3	4	4
1	1	19	2	4	1	165	66	3	1	3	4	4	3	4	4	2	3	2	2	1	5	3	3	3	2	4	2	3	1	5	4	4	3	4	2	4	4
1	1	20	1	3	1	169	91	2	2	3	3	4	3	3	4	3	2	2	3	3	4	2	2	2	1	3	2	3	2	4	3	2	4	2	4	2	4
1	1	18	3	1	0	172	82	3	3	3	4	3	3	4	4	4	3	2	3	3	5	5	5	5	3	5	5	5	2	3	4	3	3	3	5	3	4
1	2	19	1	3	1	157	43	5	2	4	4	2	3	4	2	4	4	2	3	3	5	5	4	5	5	5	4	4	2	7	7	7	5	7	5	5	7
1	2	18	1	1	1	156	56	3	2	2	2	1	1	3	1	2	2	2	2	3	2	1	1	1	1	1	1	2	3	1	2	1	1	2	2	1	1
1	2	20	2	4	1	172	48	5	3	5	5	5	3	4	4	5	4	2	2	2	2	4	5	4	3	3	3	4	2	4	5	4	7	6	3	4	5
1	2	19	3	3	0	159	61	3	1	5	4	5	5	5	5	5	5	2	3	2	5	4	5	5	5	5	5	5	1	5	4	5	6	5	6	4	6
1	2	19	3	1	0	158	53	3	3	3	4	3	2	4	4	5	4	2	3	1	4	3	5	4	3	3	4	5	3	5	6	2	3	6	3	5	4
1	1	18	2	4	1	165	69	3	2	4	4	5	5	5	4	4	5	2	2	3	4	3	2	4	5	2	3	4	3	5	6	4	5	5	4	3	3
1	1	19	3	2	0	182	70	4	2	1	2	1	2	1	2	1	2	2	3	3	3	3	2	3	3	3	3	4	3	4	3	4	4	2	5	4	2
1	2	21	1	2	1	156	49	5	4	5	5	4	3	4	4	4	5	2	3	1	2	4	4	4	3	4	3	4	1	4	5	5	5	5	6	6	4
1	1	18	4	1	0	178	62	4	2	3	3	3	4	4	4	4	4	2	3	2	3	5	4	4	3	5	4	5	4	5	7	6	7	4	7	6	7
1	1	19	1	2	1	169	52	3	1	4	4	4	5	5	5	5	5	2	4	3	5	4	4	5	2	5	5	5	2	5	4	4	6	4	6	5	3
1	1	20	2	1	1	176	64	3	2	4	5	4	4	3	4	3	2	2	5	5	2	3	2	3	5	1	2	3	5	4	4	3	5	3	5	5	5
1	2	20	1	3	1	172	51	3	2	4	4	4	5	5	4	4	4	2	2	1	2	5	4	4	2	4	5	4	1	4	3	3	5	4	4	4	7
1	2	20	4	1	1	159	72	5	4	4	3	4	3	3	4	3	4	2	3	3	3	4	4	3	3	3	4	3	3	4	4	4	4	5	5	6	5
1	2	18	3	1	0	164	61	5	3	4	3	2	2	4	3	3	3	2	1	4	1	2	2	4	3	2	3	3	3	3	4	4	5	5	4	4	5
1	2	18	4	2	0	160	49	1	3	4	5	5	5	5	5	5	5	2	1	1	3	4	4	4	3	5	4	3	2	4	4	4	5	6	7	7	7
1	2	18	3	3	0	163	53	3	2	2	1	3	2	3	1	2	3	2	2	1	2	3	2	4	3	2	1	3	2	4	6	5	3	5	5	4	5
1	2	19	2	1	0	158	47	3	1	5	4	5	5	4	4	5	5	2	2	2	3	4	5	5	3	5	4	5	2	6	5	7	7	5	5	4	6
1	2	18	2	1	1	155	58	4	1	4	5	4	3	5	4	4	4	2	1	2	3	4	5	5	3	5	5	5	2	6	5	6	7	6	6	5	6
1	1	20	2	1	1	180	51	4	2	5	5	4	5	5	4	5	5	2	1	2	4	5	5	5	5	5	5	5	1	4	5	7	4	5	5	5	5
1	1	20	1	3	1	167	59	4	2	3	4	4	3	4	4	4	5	2	2	2	2	2	4	3	3	3	4	3	2	4	4	3	4	5	3	5	4
1	1	20	2	3	1	177	62	4	1	5	3	5	5	5	5	5	4	2	2	3	2	3	4	3	1	3	3	4	3	3	6	5	5	7	4	4	3
1	1	19	2	1	1	169	76	4	3	5	3	4	4	4	3	5	5	2	3	2	1	2	2	3	1	2	4	3	1	4	7	7	5	7	5	6	6
1	2	18	1	3	1	158	57	3	3	4	3	3	5	4	4	4	3	2	1	2	3	5	5	4	2	4	5	4	1	5	4	6	3	4	6	4	5
1	2	19	1	1	1	157	65	3	2	3	2	1	2	2	1	1	2	2	4	3	3	2	2	3	3	2	4	3	2	4	2	3	2	4	4	4	3
1	2	20	3	1	0	152	43	4	1	4	4	4	3	4	4	3	5	2	3	1	3	3	2	4	3	3	4	3	2	3	4	4	3	4	4	3	5
1	1	19	3	3	1	180	73	4	1	3	2	3	2	4	4	3	3	2	3	4	2	2	2	2	3	2	3	2	2	5	7	5	5	5	5	4	5
1	2	20	1	2	1	168	50	3	2	1	3	3	4	3	4	4	3	2	4	5	5	3	3	2	2	4	3	2	4	4	3	3	3	4	4	4	3
1	2	19	1	2	1	159	53	3	2	3	4	2	3	2	2	3	2	2	3	3	3	2	2	2	3	1	1	2	3	5	6	3	4	4	4	4	6
1	2	20	1	2	1	167	54	4	2	3	4	4	3	4	4	4	3	2	2	2	4	5	4	5	5	5	5	3	3	5	6	7	6	6	6	5	7
1	1	19	1	2	1	174	66	3	1	4	3	3	2	4	4	4	3	2	4	3	3	1	4	3	2	3	3	3	4	3	5	4	2	5	4	4	3
1	2	18	2	1	1	166	54	3	4	2	1	1	1	2	3	2	2	2	2	2	1	2	3	2	2	3	4	3	4	3	3	3	2	4	3	4	3
1	2	19	2	1	1	165	56	3	1	1	4	1	2	3	3	2	2	2	3	2	2	3	2	1	3	1	2	2	1	4	4	4	4	4	5	6	5
1	1	18	1	1	1	174	70	4	2	3	4	3	2	3	3	3	4	2	3	3	2	3	4	3	3	4	1	4	4	7	4	5	3	5	5	5	3
1	1	18	2	1	1	172	53	4	3	5	4	3	5	5	5	5	4	2	1	1	3	4	4	4	1	5	4	4	1	6	5	6	6	6	6	7	6
1	1	19	2	4	1	173	81	3	3	4	5	4	3	4	5	3	4	2	3	2	5	2	3	3	1	3	3	3	3	6	6	5	5	6	6	6	6
1	2	18	1	3	1	161	50	3	2	5	3	4	2	3	3	3	4	2	3	2	3	5	5	5	3	5	5	5	2	5	3	4	4	4	6	4	4
1	2	19	2	1	1	168	55	3	2	4	3	4	4	1	3	3	3	2	2	4	4	4	5	4	4	3	4	3	3	7	6	4	5	6	5	7	5
1	1	18	1	1	1	177	69	4	2	3	3	2	3	2	2	3	3	2	4	5	3	2	3	3	4	4	1	2	3	2	2	3	5	5	3	3	2
1	1	21	1	4	1	172	74	3	2	3	4	3	4	5	5	4	4	2	2	4	4	5	4	5	3	3	5	4	3	4	2	5	5	4	4	4	3
1	1	20	3	4	0	178	54	3	2	4	4	2	3	3	2	3	3	2	1	1	2	3	5	2	1	3	4	4	1	4	4	4	5	4	3	3	5
1	1	19	1	2	1	173	73	3	1	3	3	3	3	2	2	3	5	2	4	3	2	3	2	2	1	2	2	3	2	4	3	3	5	2	3	5	3
1	1	19	3	1	0	178	69	5	1	3	4	1	3	3	4	3	3	2	2	4	4	3	5	5	3	3	4	5	2	3	4	4	4	3	4	4	4
1	1	20	1	2	1	172	94	4	3	3	4	4	2	3	4	3	3	2	2	2	4	3	5	4	4	4	3	3	2	3	4	3	4	4	4	3	1
1	2	22	2	1	1	164	52	3	2	3	3	4	4	4	5	4	5	2	3	2	3	4	5	5	4	4	4	5	3	5	6	4	6	5	6	7	5
1	1	19	4	1	0	167	70	2	3	4	5	5	4	3	4	3	4	2	2	1	2	3	3	5	2	4	3	3	2	4	5	4	5	6	6	5	5
1	1	21	1	4	1	181	54	5	2	2	3	3	3	3	3	2	2	2	4	2	3	5	3	3	3	4	5	5	2	6	6	5	5	5	5	4	4
1	1	20	4	1	0	168	72	3	2	4	3	3	3	4	4	2	4	2	3	2	2	4	5	5	4	5	4	4	4	6	4	6	6	7	6	7	5
1	2	18	2	1	0	163	46	3	4	2	2	5	3	3	3	3	4	2	3	3	4	4	4	4	4	5	3	5	3	4	4	5	4	4	4	4	4
1	2	19	2	4	0	159	54	3	2	3	3	3	3	3	3	3	3	2	3	2	1	4	3	5	2	3	3	3	3	6	4	6	5	6	4	6	6
1	1	19	1	1	1	172	69	4	1	3	3	3	1	2	1	3	3	2	2	1	2	2	4	4	3	3	2	4	3	6	6	7	6	6	6	7	7
1	2	20	3	2	0	162	58	3	4	3	3	4	3	2	3	3	4	2	4	3	2	5	4	3	3	3	4	4	3	3	4	3	4	5	4	3	5
1	2	19	4	1	0	155	52	3	4	5	5	4	5	5	4	3	4	2	3	4	5	2	4	3	4	3	3	3	4	7	4	5	5	6	6	5	6
1	1	19	2	1	1	172	51	4	2	4	4	4	3	3	4	3	4	2	4	5	4	3	4	4	3	5	4	5	5	2	3	3	5	3	3	4	3
1	2	20	2	2	1	159	53	4	3	1	2	2	3	1	3	2	2	2	3	4	3	2	2	1	2	1	2	2	4	3	3	1	4	4	4	4	3
1	2	18	1	3	1	164	59	4	2	4	4	3	2	4	3	3	3	2	2	3	4	5	4	3	3	4	3	3	1	6	6	5	7	7	6	5	5
1	2	19	3	3	0	155	47	1	1	2	1	2	1	2	2	2	2	2	5	3	5	2	3	3	3	1	2	3	3	4	2	2	4	3	1	5	2
1	2	20	2	1	0	156	43	5	2	5	4	5	5	5	4	5	4	2	3	2	4	4	5	3	3	5	4	3	1	6	7	7	6	7	7	7	7
1	1	19	3	1	0	180	69	4	2	3	2	3	3	3	3	3	3	2	3	2	1	2	4	2	2	2	2	3	3	3	7	5	5	5	5	4	6
1	1	20	2	2	1	181	54	3	3	3	2	3	3	4	4	3	4	2	2	3	1	3	4	3	3	3	4	3	1	7	6	2	4	4	4	4	7
1	1	19	2	3	1	178	73	4	2	4	5	5	5	5	5	5	5	2	3	3	3	5	5	5	5	5	5	5	4	5	6	6	6	6	6	6	7
1	2	19	2	4	1	168	56	4	2	3	4	3	2	4	2	3	3	2	1	1	2	3	3	3	2	3	3	4	1	5	5	6	6	6	6	4	6
1	2	18	2	3	0	158	57	2	2	4	4	5	4	5	4	4	4	2	1	1	5	5	4	5	3	5	4	5	1	5	5	6	5	6	5	7	4
1	2	18	1	1	1	161	59	4	3	4	5	4	4	5	5	5	4	2	2	2	2	4	4	4	5	4	3	4	1	6	5	7	5	7	5	6	6
1	1	18	1	1	1	179	70	4	2	5	4	4	4	5	4	4	4	2	2	1	1	4	5	4	2	4	5	4	1	7	5	5	4	5	4	6	7
1	2	18	2	1	0	162	66	4	2	2	2	3	2	3	3	3	2	2	2	3	3	5	5	5	3	4	5	4	3	4	4	3	4	3	4	3	2
1	2	20	3	1	0	157	62	4	2	4	3	3	2	3	4	4	3	2	2	2	2	4	4	4	4	5	5	4	1	4	5	6	7	5	5	4	6
1	2	19	5	2	0	161	49	4	3	4	3	4	4	5	4	3	3	2	1	2	2	5	5	3	4	5	4	3	1	4	5	5	5	5	6	5	3
1	1	19	1	3	1	170	57	5	3	1	1	2	1	2	1	1	2	2	2	5	2	1	1	1	2	3	1	1	2	1	4	2	3	3	3	4	4
1	1	18	1	1	1	181	68	2	2	5	5	5	4	5	4	5	5	2	1	2	2	3	3	3	4	4	4	3	3	5	6	6	5	4	4	7	7
1	1	20	2	2	1	177	72	5	4	1	2	2	2	2	1	2	2	2	2	1	2	3	2	3	3	4	2	3	2	2	5	3	4	4	3	4	5
1	2	18	2	4	1	167	44	4	2	5	4	4	3	3	4	3	2	2	1	1	4	5	5	4	2	5	5	5	1	5	6	7	5	7	7	7	7
1	2	19	1	2	1	163	46	5	2	3	4	4	4	3	4	2	2	2	1	1	2	4	3	3	3	2	4	4	1	5	4	5	3	4	3	5	2
1	1	19	2	1	0	180	86	3	2	2	3	3	3	3	1	3	4	2	4	3	3	3	3	5	3	4	3	3	1	4	1	2	2	2	3	2	3
1	2	19	1	2	1	160	49	3	1	4	4	3	3	4	3	5	4	2	3	3	4	3	4	4	3	4	3	3	3	5	4	4	3	5	4	4	5
1	2	23	3	2	0	152	53	4	3	3	4	4	4	3	4	4	3	2	3	1	3	5	5	4	4	4	4	4	2	6	5	7	6	6	6	6	6
1	1	20	3	3	0	174	86	2	4	5	5	3	5	4	4	4	4	2	1	2	2	3	4	4	3	4	3	3	2	6	5	5	5	6	5	6	5
1	1	20	3	2	0	172	78	4	1	3	2	2	2	2	2	1	3	2	3	1	2	2	2	3	3	3	3	3	2	6	5	3	3	3	4	4	3
1	1	18	1	2	1	169	58	2	1	3	4	5	5	5	5	5	4	2	2	2	3	4	5	5	4	4	5	5	2	6	7	7	7	7	6	6	7
1	1	18	2	1	1	166	83	3	3	4	5	5	4	5	5	4	5	2	2	1	2	4	3	3	2	3	4	4	3	5	4	6	5	5	6	5	6
1	1	21	1	2	1	187	80	4	3	4	5	4	4	4	4	5	5	2	3	3	1	2	1	3	3	2	2	2	2	3	4	5	2	4	3	5	4
1	1	19	3	1	0	187	76	3	4	3	4	2	3	4	3	2	2	2	4	3	3	3	3	4	3	3	4	4	4	4	4	4	5	4	3	5	5
1	1	18	1	2	1	185	60	4	2	4	3	4	3	2	2	2	3	2	3	3	3	3	3	2	3	2	3	2	4	4	4	2	4	3	3	4	4
1	1	20	2	3	1	172	106	3	2	3	3	2	4	3	3	3	3	2	2	2	2	2	4	4	2	4	4	3	2	5	4	7	7	5	4	6	5
1	1	18	1	1	1	183	72	4	3	3	4	3	3	4	2	4	4	2	4	3	2	2	2	1	2	2	2	3	2	4	4	3	3	4	4	3	4
1	2	20	2	3	1	156	56	4	4	3	4	3	2	4	3	3	3	2	1	3	3	4	4	4	3	5	5	4	1	7	7	5	5	5	6	5	5
1	1	19	4	2	0	180	70	2	2	2	1	1	1	2	3	2	2	2	4	4	2	2	3	2	4	2	3	2	3	4	2	3	3	2	3	3	3
1	2	18	4	1	0	172	47	4	1	3	4	4	3	3	5	4	4	2	5	4	5	5	4	5	5	5	5	5	4	5	4	4	4	5	5	3	5
1	2	22	2	4	1	162	48	4	3	5	3	3	3	4	2	2	5	2	3	2	3	4	3	4	4	3	3	4	3	3	4	5	3	4	5	5	4
1	1	19	1	1	1	184	66	4	2	4	4	3	4	4	4	4	5	2	3	4	3	4	4	3	4	4	3	4	2	4	4	3	4	2	3	5	4
1	2	19	3	3	0	162	49	4	2	3	5	5	3	5	5	4	2	2	2	2	3	4	4	4	4	5	4	5	1	4	5	6	7	5	7	4	5
1	2	18	1	1	1	160	58	4	2	3	3	4	4	3	2	2	3	2	4	4	2	4	4	4	3	2	4	4	2	4	5	3	3	4	4	5	3
1	1	19	1	2	0	180	58	5	2	2	5	4	3	5	3	3	4	2	3	2	3	3	4	3	3	4	4	3	2	3	4	4	5	4	4	5	5
1	1	19	1	4	1	169	77	3	2	3	2	2	3	2	3	2	2	2	1	2	2	3	5	4	4	5	5	5	3	3	5	5	4	4	6	3	3
1	2	18	2	2	1	164	71	5	2	5	3	4	5	4	5	3	3	2	3	2	3	4	3	3	3	4	4	4	4	5	5	5	4	5	4	4	7
1	1	18	2	2	1	168	78	2	4	3	3	3	2	2	3	3	5	2	4	3	4	1	2	1	1	2	1	2	4	4	4	3	4	4	2	3	3
1	1	18	2	1	1	168	81	5	3	3	2	3	4	4	3	5	4	2	1	2	4	4	2	2	3	3	4	3	2	5	4	4	4	6	3	4	3
1	1	19	2	3	1	190	72	4	1	4	3	3	3	3	3	2	4	2	2	2	2	4	3	3	3	4	3	3	1	7	5	5	6	5	5	4	5
1	1	21	2	4	1	180	75	4	2	4	4	3	4	4	4	4	5	2	3	4	4	2	3	3	3	3	2	4	2	6	6	6	6	7	7	7	7
1	2	19	1	1	1	165	56	3	2	5	5	4	5	4	4	4	4	2	1	2	3	4	4	4	3	3	5	4	2	6	7	7	6	7	6	7	7
1	1	20	1	1	1	166	60	5	3	5	4	4	3	4	4	3	5	2	2	2	2	3	3	3	1	3	3	4	2	5	4	6	5	5	5	5	4
1	2	21	3	1	0	166	46	3	2	2	3	3	2	3	2	2	2	2	4	3	3	2	3	3	2	4	3	3	2	3	5	6	5	3	5	4	5
1	2	18	2	1	1	162	49	5	1	3	3	2	2	3	3	3	3	2	3	2	3	4	5	4	3	5	5	4	3	3	3	4	4	4	5	6	4
1	2	18	2	1	1	163	53	3	1	4	5	5	5	5	5	5	5	2	4	3	5	4	4	4	3	5	4	4	3	5	5	7	6	5	5	7	5
1	1	18	2	1	1	182	69	3	1	3	2	3	3	4	3	2	2	2	2	1	1	1	2	3	2	2	2	2	1	5	5	7	4	5	6	3	5
1	1	21	2	4	1	179	80	3	2	2	4	3	3	4	4	4	3	2	4	3	3	2	2	2	2	2	2	2	4	4	2	3	5	4	3	5	3
1	2	18	2	1	1	153	48	1	2	4	3	3	4	2	3	4	2	2	4	2	2	4	3	3	3	4	4	3	3	4	6	6	5	6	6	5	5
1	1	18	2	3	1	174	68	2	3	1	2	3	1	1	1	1	2	2	2	1	3	2	1	2	4	1	1	1	2	3	3	3	4	3	3	4	3
1	2	20	2	3	1	160	61	4	2	4	3	4	4	2	2	4	3	2	1	2	5	4	5	4	2	4	4	5	2	5	5	6	5	4	6	6	4
1	2	18	2	1	1	158	48	3	2	2	2	2	3	1	2	3	3	2	2	3	1	4	4	3	2	2	3	2	4	3	4	3	6	4	3	5	4
1	1	18	4	3	0	175	86	5	3	3	3	4	2	2	3	2	3	2	3	2	1	5	4	4	4	5	4	4	3	5	6	6	4	5	6	7	5
1	1	18	3	1	0	176	83	4	3	5	4	4	5	3	4	3	3	2	3	4	3	4	4	3	3	3	4	4	3	5	7	5	6	7	4	7	5
1	2	18	1	2	1	159	49	4	2	2	3	3	3	3	3	3	2	2	5	3	3	3	4	3	5	3	3	4	4	2	4	4	3	5	5	5	3
1	2	19	1	4	0	159	63	4	3	3	3	2	4	2	3	3	3	2	2	3	4	4	4	4	4	4	5	5	2	6	6	6	5	5	7	6	6
1	2	20	3	2	1	156	60	4	2	3	2	3	3	3	3	3	4	2	2	4	3	3	3	4	3	2	3	3	3	5	5	4	6	4	5	3	3
1	2	20	2	2	0	164	55	4	3	5	3	5	5	5	4	4	5	2	4	3	4	4	4	4	3	3	4	3	2	5	7	7	6	6	5	6	6
1	2	18	2	1	1	165	51	4	1	4	3	4	2	3	3	4	3	2	1	3	4	3	2	2	3	2	3	3	2	4	3	5	4	5	5	3	4
1	2	19	1	1	1	156	54	3	2	3	3	2	3	2	2	4	2	2	1	1	3	3	3	5	3	4	5	4	3	1	4	2	4	3	5	3	2
1	1	20	2	1	1	172	82	3	2	3	4	3	4	3	3	4	2	2	4	2	4	4	4	5	2	5	4	4	1	7	5	5	6	5	5	4	5
1	1	18	5	1	0	173	54	2	1	4	5	3	4	5	5	5	4	2	3	2	3	3	2	3	2	1	3	2	2	3	4	4	4	1	4	3	3
1	1	19	1	4	1	176	80	3	4	5	5	4	5	5	4	4	5	2	1	1	3	5	4	5	3	4	5	4	2	6	5	5	6	4	4	5	3
1	2	18	2	1	1	162	58	3	4	3	2	4	3	3	2	4	3	2	3	2	3	2	4	4	2	4	4	4	2	6	6	4	4	6	6	6	6
1	2	18	3	3	0	158	50	5	3	3	4	4	3	2	2	2	3	2	2	2	1	3	5	4	4	4	4	4	3	5	3	4	4	2	5	2	3
1	2	18	2	1	1	171	57	3	3	4	5	5	4	4	3	3	4	2	3	2	2	4	4	4	2	4	4	3	3	4	3	3	5	3	5	4	3
1	2	21	1	4	1	163	54	4	4	3	2	3	4	3	4	4	3	2	1	3	4	4	4	5	1	4	4	5	3	6	5	6	5	7	6	7	6
1	1	18	5	1	0	162	79	5	2	3	4	5	5	3	3	2	4	2	2	1	2	5	4	3	4	4	3	3	3	7	4	5	6	7	6	7	5
1	1	20	4	2	0	171	65	4	3	2	4	2	3	4	3	3	3	2	1	3	3	5	3	4	2	4	2	4	1	5	4	5	6	2	3	5	5
1	1	18	2	4	1	182	73	4	3	2	4	3	4	3	3	3	4	2	5	4	3	3	3	3	2	2	4	2	2	3	4	4	2	3	2	4	5
1	2	20	3	2	0	151	51	3	2	3	3	4	2	3	2	4	4	2	2	3	3	4	3	3	4	3	3	3	3	3	4	2	3	5	5	3	5
1	1	19	1	2	1	167	88	5	2	3	4	4	3	3	3	4	3	2	2	3	3	4	4	3	3	4	4	4	2	6	5	4	4	4	5	6	6
1	1	18	3	3	1	167	56	5	3	4	3	3	2	2	2	2	3	2	3	3	3	3	3	3	3	4	2	2	3	4	6	5	3	4	4	5	4
1	2	20	1	1	1	154	47	5	3	3	2	2	3	3	5	4	4	2	1	1	1	4	2	4	1	3	4	4	1	6	7	6	6	6	6	7	7
1	2	18	1	1	1	161	50	5	1	2	2	3	1	2	2	3	3	2	4	3	2	2	4	2	2	3	2	2	3	4	3	5	5	5	2	6	4
1	2	18	1	2	1	167	56	4	2	5	5	5	4	5	5	5	5	2	1	1	2	5	5	5	4	5	5	5	2	6	5	7	5	6	6	7	7
1	1	19	2	3	1	178	60	3	2	4	4	3	5	3	5	5	4	2	2	3	3	3	3	3	3	2	4	3	4	4	3	3	4	3	2	4	6
1	2	18	1	2	1	159	40	4	3	2	1	3	3	3	1	2	3	2	3	2	2	2	2	2	2	3	3	2	1	5	6	5	5	5	7	5	5
1	1	19	1	1	1	178	68	3	4	4	4	3	3	4	5	4	2	2	2	3	4	4	5	4	3	5	5	5	2	4	4	4	5	4	3	4	6
1	1	20	2	1	1	174	86	4	2	2	3	3	3	3	3	3	2	2	2	3	4	4	5	5	3	5	3	3	3	5	3	6	6	5	4	5	4
1	2	19	2	1	1	165	44	3	4	2	3	4	3	4	4	4	3	2	2	2	3	4	3	3	3	2	2	3	3	6	4	6	5	3	5	3	4
1	2	18	1	2	1	166	64	4	3	3	3	1	1	3	2	1	2	2	4	2	3	4	2	3	3	2	3	3	2	3	4	3	3	4	2	2	3
1	1	21	2	4	1	178	85	3	1	2	3	4	3	5	3	4	4	2	3	1	4	2	1	2	2	1	1	2	3	4	4	3	3	3	3	3	4
1	2	21	2	1	1	159	53	3	3	3	3	3	3	3	4	2	2	2	4	3	3	2	3	4	3	4	4	3	2	5	3	2	4	4	3	4	3
1	2	18	1	3	1	160	51	3	2	4	4	4	4	4	3	5	4	2	3	3	4	5	5	5	2	5	5	5	1	5	5	6	4	5	5	5	5
1	1	18	1	1	0	166	61	3	3	4	3	1	1	3	3	3	2	2	3	2	3	3	3	3	2	4	3	4	3	5	4	4	6	5	6	6	5
1	1	19	2	1	1	177	87	2	2	2	2	1	1	3	1	2	2	2	3	2	3	2	4	2	1	2	2	3	1	5	4	5	4	6	4	3	4
1	1	18	3	1	0	173	63	3	4	3	3	1	1	2	3	1	1	2	3	4	1	2	4	3	3	2	1	2	3	5	3	4	5	4	3	4	4
1	1	19	1	1	1	178	79	4	2	3	3	3	2	4	3	4	3	2	1	3	5	3	3	4	2	4	4	3	2	4	3	5	4	3	5	4	4
1	1	18	2	2	1	171	71	3	2	4	3	3	4	5	4	3	4	2	1	1	4	4	3	3	3	3	2	4	2	4	4	3	3	4	5	4	3
1	1	21	2	4	1	174	93	3	1	2	3	3	2	3	2	2	2	2	3	4	3	5	3	2	2	3	2	4	3	2	3	2	2	3	4	3	3
1	2	18	2	1	1	160	68	4	4	3	3	3	3	3	3	4	4	2	3	3	4	4	4	4	4	5	5	3	2	3	4	6	4	4	4	4	3
1	2	20	3	2	0	159	48	5	3	2	3	2	3	4	2	3	2	2	3	3	2	2	4	2	3	4	3	3	3	3	6	3	5	4	5	3	5
1	2	20	2	1	1	160	45	4	1	3	3	3	4	3	3	3	3	2	1	2	5	4	5	3	4	4	3	5	1	5	2	3	3	4	4	3	2
1	2	21	1	3	1	168	56	3	2	4	3	3	4	3	4	3	3	2	3	3	1	2	2	2	2	3	3	3	3	4	3	3	4	3	4	3	3
1	2	19	5	3	0	162	46	3	3	5	5	5	4	3	4	5	3	2	1	3	3	5	4	5	4	5	5	5	3	6	6	4	4	4	4	5	3
1	1	18	2	1	1	174	81	3	1	4	4	3	3	4	3	5	4	2	4	4	3	3	3	3	4	4	5	3	2	4	4	2	4	2	4	5	4
1	2	18	2	3	1	150	44	4	2	3	3	3	4	3	1	4	3	2	2	4	3	3	3	5	4	5	5	4	3	6	5	5	4	5	4	3	2
1	2	20	2	2	1	160	51	5	1	5	5	5	5	4	5	5	3	2	2	1	3	4	5	5	4	4	5	4	2	5	5	6	5	6	5	6	6
1	1	21	1	1	1	170	64	5	3	3	3	3	3	3	3	3	4	2	1	1	3	4	4	4	3	2	3	3	2	5	5	5	5	5	5	5	5
1	2	21	4	2	0	157	66	3	1	3	2	3	2	2	3	4	3	2	1	2	2	3	4	4	1	4	4	4	1	5	5	4	4	5	6	4	4
1	1	19	2	1	1	183	73	3	1	3	2	3	3	3	3	4	2	2	3	3	2	3	2	3	3	3	4	4	4	3	4	4	5	4	4	5	4
1	1	19	2	1	1	174	66	4	2	3	3	4	3	5	4	2	3	2	4	4	3	4	5	4	3	4	2	3	2	2	2	3	3	4	3	4	4
1	1	20	2	3	1	172	80	2	2	4	5	5	5	3	4	5	4	2	1	4	3	4	3	3	2	3	3	4	2	5	3	4	2	3	4	4	3
1	2	19	1	2	1	166	65	3	2	2	4	3	3	2	3	4	2	2	4	3	3	1	3	2	2	1	2	2	1	5	6	4	4	6	5	6	4
1	1	21	2	1	1	174	59	3	1	3	2	2	2	3	2	3	3	2	5	3	3	3	4	4	3	4	4	4	3	3	3	2	3	1	5	3	2
1	1	21	3	2	1	183	68	4	3	4	5	4	3	4	4	5	4	2	2	3	2	3	2	3	2	4	4	3	1	7	7	7	6	5	6	7	6
1	2	20	2	3	0	161	39	3	1	4	2	3	2	3	4	2	3	2	2	3	2	4	3	5	4	3	4	2	3	1	3	3	4	2	4	1	4
1	2	19	2	3	1	169	62	3	2	3	1	3	3	2	2	2	3	2	2	2	1	4	2	3	3	4	4	3	1	4	4	5	6	4	4	4	3
1	2	19	1	1	1	159	52	1	2	3	4	2	5	3	4	3	4	2	3	2	4	3	4	4	3	4	4	3	4	4	5	3	3	3	3	3	3
1	2	19	3	4	0	155	61	4	3	5	4	5	5	5	4	4	3	2	1	4	4	3	4	4	4	3	4	3	2	4	4	4	4	2	5	5	5
1	2	19	3	2	0	160	56	5	1	1	2	1	3	3	2	3	3	2	2	2	2	3	2	4	2	4	3	3	3	1	1	2	3	3	2	2	1
1	1	21	2	2	1	176	70	3	2	3	3	3	3	3	3	3	3	2	2	3	2	3	4	4	3	4	4	3	3	3	5	3	3	3	3	6	5
1	1	20	1	2	1	177	60	5	1	2	2	1	2	3	3	2	3	2	3	2	3	3	3	3	3	4	3	4	2	7	5	7	5	6	6	6	5
1	2	18	1	2	1	160	44	4	2	4	2	4	3	2	4	4	3	2	1	2	3	3	3	3	2	4	4	4	2	6	5	4	4	5	6	3	5
1	1	18	2	3	1	174	61	5	3	5	3	3	5	4	5	4	5	2	1	1	4	5	5	5	4	5	5	5	1	5	7	6	6	6	6	5	5
1	2	19	5	1	0	156	60	5	2	2	4	3	2	3	3	4	4	2	5	4	3	3	2	1	3	1	1	1	5	4	5	6	5	2	4	5	4
1	2	21	2	1	1	164	57	4	2	3	5	3	3	3	3	2	4	2	1	1	3	2	2	2	4	2	2	2	2	7	6	5	5	5	5	6	6
1	2	20	1	4	1	164	50	4	3	3	3	3	3	4	4	2	3	2	1	2	1	4	3	3	3	4	4	3	1	4	5	5	4	4	5	3	5
1	1	20	2	1	1	175	64	4	3	3	3	4	3	5	4	4	3	2	1	1	1	4	4	5	2	5	5	5	1	6	5	3	5	6	4	6	4
1	2	18	2	1	1	162	54	4	2	2	3	2	2	3	3	3	3	2	2	2	2	4	4	3	2	3	4	3	2	3	4	2	1	2	1	3	1
1	2	18	2	4	0	161	46	3	2	5	5	4	3	4	5	4	5	2	2	1	2	3	4	4	2	3	5	4	1	6	5	6	6	6	6	5	6
1	2	19	2	2	1	162	54	3	3	2	2	2	2	2	1	2	2	2	2	3	3	4	3	2	3	3	3	2	2	3	3	2	3	3	3	4	4
1	2	20	2	4	1	157	38	3	1	3	3	3	2	4	4	3	3	2	1	1	4	5	5	5	4	4	5	4	1	7	6	5	6	7	5	5	6
1	1	21	5	1	0	180	58	3	2	5	4	5	5	5	4	4	5	2	2	1	3	5	4	5	3	5	4	5	1	7	5	7	6	4	6	7	4
1	2	20	2	2	1	157	50	3	3	3	4	2	2	2	5	3	4	2	4	2	3	4	4	4	3	4	3	5	3	5	2	5	4	4	5	4	5
1	1	20	1	1	1	168	60	4	4	3	4	5	3	5	4	3	5	2	2	3	5	4	4	4	4	2	3	3	4	4	3	2	3	4	2	4	4
1	2	19	2	1	1	161	56	3	1	4	4	5	4	3	5	5	4	2	1	2	2	5	3	3	2	3	4	5	2	5	4	7	6	5	5	6	3
1	2	19	2	2	1	162	55	3	1	3	3	5	4	4	5	5	3	2	4	2	4	2	3	3	2	3	3	2	1	4	3	5	6	6	5	6	4
1	1	19	2	2	1	175	65	1	2	3	4	4	4	3	4	4	4	2	3	1	1	3	3	3	3	3	5	4	2	5	2	4	3	4	4	4	3
1	1	18	4	4	0	171	84	3	2	4	5	4	4	4	5	5	5	2	3	1	5	5	5	5	3	5	5	4	3	7	7	6	5	6	7	7	4
1	1	19	3	2	0	181	79	5	2	5	4	3	5	5	4	5	5	2	1	1	3	3	4	3	3	3	3	4	4	5	5	3	5	4	4	5	3
1	1	18	1	2	1	173	65	4	4	3	3	4	3	3	4	2	4	2	1	1	4	2	5	4	4	4	5	4	1	5	7	7	5	6	4	7	6
1	1	21	1	4	1	177	63	3	3	3	4	5	4	3	4	4	4	2	4	1	4	4	4	3	4	4	3	4	1	4	6	4	4	4	5	4	4
1	1	18	2	1	1	170	83	3	3	4	5	5	4	5	3	3	5	2	2	2	3	5	5	5	3	3	4	4	2	2	5	4	3	5	5	2	4
1	1	20	4	2	0	179	67	3	2	4	5	4	3	4	4	5	4	2	2	1	3	4	4	4	3	4	3	4	1	6	5	5	3	3	5	4	5
1	2	18	1	1	1	154	50	4	3	1	2	3	3	3	3	3	2	2	3	3	4	3	3	3	1	4	4	3	3	3	3	2	1	1	1	3	2
1	1	19	1	3	1	180	75	4	4	5	4	4	5	5	4	5	5	2	2	1	1	3	4	4	4	2	3	4	1	6	5	6	6	6	5	6	5
1	2	19	1	4	1	163	57	3	3	4	3	3	2	3	2	2	3	2	2	1	3	3	4	3	3	4	3	3	2	3	5	4	5	3	7	6	4
1	1	18	2	4	1	188	66	4	2	3	3	5	3	2	5	2	3	2	3	4	3	4	1	2	3	2	3	1	3	4	3	3	4	3	4	3	4
1	1	19	3	1	0	173	88	5	3	4	4	4	5	5	4	4	5	2	1	1	4	5	5	5	2	5	5	5	1	7	7	6	7	5	7	6	6
1	2	18	4	1	0	157	57	4	1	2	1	3	3	3	2	3	2	2	2	3	3	4	3	3	3	4	4	4	2	2	3	2	3	4	2	3	2
1	2	18	3	1	0	159	63	3	2	2	2	2	2	3	1	2	2	2	3	5	3	3	2	3	4	3	2	3	3	3	3	2	2	4	4	6	2
1	2	21	1	3	1	167	44	4	2	3	3	4	3	3	3	4	2	2	3	5	3	2	2	2	3	3	3	3	4	3	3	2	2	4	4	1	2
1	1	18	2	1	1	174	69	5	1	1	3	3	1	3	1	2	2	2	4	4	4	3	3	2	3	2	3	1	5	3	5	4	5	4	5	3	4
1	1	18	2	1	1	179	80	3	2	2	1	3	2	2	2	3	4	2	2	2	3	2	3	2	2	1	1	1	3	3	5	3	4	3	3	3	2
1	1	22	3	1	1	175	65	3	4	5	4	3	2	4	3	4	4	2	2	3	3	4	5	5	4	5	4	5	2	4	5	4	6	4	5	3	3
1	1	20	3	2	0	164	64	3	2	3	3	3	4	2	3	3	2	2	2	2	2	2	3	2	2	3	3	3	2	4	2	5	5	3	4	5	4
1	2	19	1	2	1	160	58	1	2	5	5	5	4	4	4	5	5	2	2	2	3	5	4	5	4	5	4	4	1	7	6	6	6	6	7	6	6
1	2	18	3	1	0	167	44	3	2	5	4	5	5	3	5	5	5	2	3	3	3	3	3	2	2	3	2	2	4	5	7	7	5	4	7	6	5
1	1	20	2	4	0	178	62	4	3	3	5	3	4	4	4	4	4	2	2	3	4	2	2	2	3	3	3	1	2	3	4	3	5	3	4	5	3
1	2	18	1	4	1	155	55	4	2	3	2	1	1	2	1	3	3	2	3	4	3	3	4	3	3	3	3	3	3	6	4	5	5	6	7	5	6
1	1	18	1	1	1	175	83	5	3	3	3	3	3	3	3	2	3	2	3	4	3	3	3	2	4	4	3	3	3	3	4	4	4	3	2	2	4
1	1	19	4	4	0	174	75	5	1	3	5	4	5	5	4	4	5	2	2	3	5	3	4	4	2	5	4	5	1	2	4	5	6	5	4	4	4
1	2	20	3	2	0	167	47	4	3	3	3	2	2	3	2	2	3	2	2	3	1	3	4	1	1	2	4	4	2	2	4	3	4	5	4	3	3
1	1	19	4	3	1	179	72	2	2	3	5	4	3	4	4	4	3	2	1	3	4	5	5	5	5	5	5	5	3	5	5	4	6	6	4	5	5
1	1	19	2	3	1	177	69	4	1	4	5	5	5	4	5	4	4	2	3	1	2	4	3	3	4	3	3	4	3	5	5	4	3	5	6	4	4
1	1	18	2	4	1	175	73	3	1	3	3	4	3	3	4	4	4	2	2	1	3	3	2	3	2	5	4	4	2	4	7	6	6	7	7	7	7
1	2	19	1	1	1	158	59	3	2	1	2	1	2	1	1	1	1	2	3	3	3	2	2	1	3	2	2	2	2	3	5	5	4	3	4	3	4
1	1	21	2	3	1	170	63	5	2	2	2	2	3	3	2	3	3	2	3	3	3	5	3	3	5	3	3	4	4	5	5	6	4	5	3	2	5
1	1	19	1	1	1	174	72	4	4	2	3	4	3	3	3	2	3	2	2	1	1	3	3	3	3	3	4	4	2	4	4	3	4	5	6	4	4
1	1	18	2	4	1	184	64	4	2	1	2	2	2	3	3	2	2	2	3	1	1	1	1	1	1	1	1	1	1	3	2	3	4	2	3	2	2
1	1	20	2	1	1	170	61	3	3	5	4	4	4	4	5	4	4	2	2	2	2	4	4	3	3	3	3	3	3	2	4	4	3	6	5	2	3
1	1	18	3	1	0	177	60	3	4	5	5	5	5	3	4	4	4	2	1	3	1	5	5	4	4	3	5	5	1	4	7	5	6	6	4	5	3
1	1	19	1	1	1	185	81	4	3	4	5	4	3	5	3	3	4	2	3	3	3	3	4	4	2	3	4	4	2	4	5	5	7	5	5	6	6
1	1	18	1	4	0	175	86	5	2	3	4	3	3	3	3	2	3	2	2	1	2	4	4	4	4	4	3	5	1	4	4	4	5	5	6	5	6
1	2	21	1	1	1	153	37	3	2	3	2	2	3	3	2	3	2	2	2	3	3	5	5	5	3	5	5	5	2	3	6	6	5	4	5	3	5
1	2	19	1	2	1	167	49	4	2	4	5	3	4	5	4	3	5	2	1	1	2	4	5	5	3	5	5	5	1	4	4	3	5	3	6	5	3
1	1	19	1	1	0	173	65	3	2	5	4	4	3	5	4	4	4	2	3	2	3	5	5	4	3	5	4	5	3	6	4	5	5	4	3	6	5
1	2	21	1	4	1	159	54	4	3	4	4	4	5	3	5	2	5	2	1	1	3	3	4	3	3	4	3	4	1	6	4	5	5	5	4	4	5
1	1	18	2	2	1	166	72	4	2	3	3	3	4	2	3	3	2	2	4	4	4	5	5	3	5	3	3	4	5	4	5	6	6	6	6	6	7
1	2	18	2	2	1	155	45	5	3	5	5	4	5	4	4	5	5	2	3	2	4	4	4	3	3	3	3	4	1	2	4	2	4	4	6	3	4
1	2	20	2	2	1	161	53	4	4	2	4	4	3	3	3	5	4	2	2	3	2	3	3	3	5	3	3	3	2	4	6	6	6	6	4	4	5
1	1	22	2	1	1	178	78	5	3	5	3	4	4	4	4	4	3	2	2	2	4	5	5	5	2	5	5	5	3	6	7	7	6	5	6	3	6
1	1	18	1	2	1	170	69	4	1	5	4	4	4	5	4	5	5	2	5	5	4	4	4	3	5	3	5	4	5	5	4	4	5	4	3	5	5
1	2	19	2	2	1	167	58	5	3	4	3	3	3	4	3	3	4	2	2	3	4	3	4	4	4	4	5	5	2	1	2	2	2	2	2	3	3
1	1	22	2	1	1	182	69	5	1	2	2	1	1	2	3	2	2	2	5	4	3	3	5	3	4	4	4	2	3	3	3	4	3	4	1	3	2
1	2	19	1	4	1	158	53	4	2	2	3	1	2	2	4	2	2	2	4	4	3	4	4	3	2	4	2	3	3	3	3	5	4	4	6	5	4
1	2	18	2	3	1	173	54	1	2	3	2	3	2	2	3	3	3	2	3	4	4	3	4	4	3	3	3	3	2	5	6	6	6	6	5	7	7
1	2	20	1	3	1	163	63	4	3	5	5	5	5	5	5	5	3	2	3	2	2	4	4	3	3	4	4	4	3	5	6	5	5	4	5	5	4
1	2	19	1	1	1	159	47	4	2	5	5	4	4	5	4	5	4	2	1	2	2	5	5	5	3	3	5	4	2	6	4	7	6	4	7	6	5
1	1	18	1	1	0	175	72	4	3	4	4	5	4	5	5	5	5	2	1	1	2	5	4	4	1	3	5	4	1	7	6	6	7	7	7	7	7
1	1	20	1	1	1	171	83	3	2	5	4	5	5	5	4	4	5	2	1	2	3	5	5	5	4	5	4	4	2	6	5	3	7	5	6	3	3
1	1	20	1	2	1	164	50	3	2	4	4	5	5	4	5	4	4	2	2	2	4	4	3	4	3	4	5	4	1	6	6	7	5	7	7	6	7
1	1	18	2	2	1	184	54	4	2	2	4	2	3	1	3	3	4	2	1	1	3	5	3	4	2	5	5	4	1	2	3	3	4	4	1	4	1
1	1	21	1	1	1	165	73	3	1	4	4	4	5	5	5	4	5	2	3	3	3	5	5	4	4	5	5	5	4	5	5	5	5	6	4	6	6
1	2	18	2	1	1	154	46	4	3	3	4	3	3	3	4	4	5	2	3	3	3	3	5	5	2	5	4	3	3	4	4	5	4	5	2	5	6
1	1	19	1	4	1	173	58	2	3	4	4	4	5	4	4	3	5	2	1	2	4	4	4	5	2	3	4	3	3	7	7	7	7	6	6	7	6
1	2	19	1	1	1	163	42	4	2	4	4	5	4	5	4	4	5	2	2	2	4	3	4	4	3	5	4	4	1	5	4	3	4	5	6	4	5
1	1	21	2	1	1	170	58	2	3	3	3	4	3	4	2	1	2	2	4	4	3	3	4	4	3	4	4	3	3	1	3	4	2	3	3	4	4
1	2	18	2	1	1	173	54	3	3	3	3	2	3	3	3	2	3	2	2	4	2	3	2	3	2	4	5	4	3	6	6	7	5	4	4	5	5
1	1	20	2	1	0	179	80	5	3	5	5	5	5	5	5	5	5	2	2	2	3	4	5	4	5	4	5	4	1	7	5	4	5	4	6	5	5
1	1	20	2	2	1	175	71	3	3	4	4	4	4	5	3	4	3	2	2	1	3	4	4	3	3	3	4	4	2	6	5	3	5	5	5	5	4
1	1	20	3	1	0	178	89	4	3	4	4	4	5	4	4	3	2	2	1	2	1	5	5	5	3	4	4	3	2	6	4	6	5	5	5	6	5
1	2	20	1	1	1	161	48	4	2	3	4	3	5	5	5	4	4	2	3	2	3	5	4	4	4	5	5	5	2	5	4	6	6	6	5	5	5
1	1	19	2	4	1	182	69	4	2	5	4	4	5	4	3	5	5	2	1	2	4	2	3	4	2	2	3	5	1	4	6	4	6	6	6	5	7
1	2	20	4	1	0	160	47	3	2	5	4	4	4	3	3	5	4	2	3	3	1	1	2	2	3	2	1	1	3	2	3	3	3	1	5	4	4
1	1	20	1	1	1	157	75	3	2	3	3	5	3	4	4	4	3	2	2	1	2	5	4	4	3	4	4	5	1	4	4	4	4	5	5	5	6
1	2	21	3	2	1	158	63	3	2	2	3	3	2	4	2	4	3	2	2	2	3	3	4	4	3	4	4	4	2	4	6	6	4	4	3	5	5
1	1	18	2	4	1	181	53	4	4	3	5	5	4	2	3	4	3	2	3	3	4	5	5	5	5	4	5	5	2	3	4	6	5	4	5	4	5
1	1	18	2	1	1	173	60	4	2	5	3	4	5	4	4	4	4	2	3	2	3	4	4	3	3	3	3	4	2	4	4	5	5	4	5	3	6
1	2	19	2	1	1	160	56	3	2	5	5	3	5	4	5	5	3	2	2	3	4	3	5	4	4	4	4	4	2	6	6	5	5	5	4	6	6
1	2	20	3	2	0	157	58	3	2	3	5	4	4	4	4	3	4	2	2	2	4	2	4	3	3	3	4	4	3	4	6	5	6	3	4	4	4
1	1	18	1	1	1	178	58	3	3	3	4	3	4	3	3	3	4	2	1	1	1	2	1	2	1	2	1	2	2	3	2	3	4	4	3	3	4
1	2	18	1	1	1	165	44	3	1	5	4	4	4	5	4	3	5	2	2	1	2	5	3	4	2	3	5	5	3	5	5	4	3	2	4	5	5
1	1	19	2	3	1	178	75	3	4	3	2	2	2	3	1	2	3	2	1	1	3	2	2	2	2	3	3	2	2	5	4	6	5	5	4	5	5
1	1	21	4	3	0	182	76	5	2	5	5	5	5	5	5	5	5	2	3	2	4	5	5	5	5	5	5	5	2	6	6	7	6	6	5	7	6
1	1	18	3	1	0	183	80	4	3	3	3	3	2	4	2	4	2	2	4	3	3	3	2	3	2	2	3	3	2	6	5	6	5	6	6	4	5
1	1	18	2	3	0	181	72	4	2	4	3	2	3	3	2	2	3	2	3	4	3	3	5	4	3	3	3	4	3	4	4	3	5	2	3	3	4
1	2	19	1	2	1	166	55	3	2	3	3	3	2	2	3	3	3	2	1	3	3	5	4	4	3	4	4	4	3	2	4	4	4	4	4	3	4
1	2	19	1	3	1	161	57	4	3	3	5	3	3	2	4	4	4	2	2	2	2	2	3	2	2	4	3	2	4	4	3	4	5	2	3	4	3
1	2	20	4	4	0	158	58	4	1	2	2	4	3	4	3	3	4	2	4	1	4	5	5	4	4	4	3	4	1	5	5	4	5	4	5	5	6
1	1	18	4	2	0	181	65	4	1	5	5	3	5	5	5	5	5	2	1	1	3	4	5	5	1	4	5	5	1	6	4	5	5	7	6	6	7
1	2	18	2	1	1	157	46	3	3	5	4	4	4	5	3	3	3	2	1	1	1	3	2	2	1	3	3	4	1	3	2	4	3	6	5	4	5
1	1	20	1	1	0	169	71	3	2	3	2	3	2	4	3	4	4	2	3	2	2	2	2	2	3	3	1	2	2	4	4	4	3	3	3	4	5
1	1	18	1	1	1	165	82	5	2	2	2	3	3	3	2	2	3	2	2	3	1	2	3	3	3	2	3	3	3	3	5	5	6	4	3	4	4
1	2	20	1	1	1	162	54	3	1	5	4	4	4	4	4	4	4	2	3	3	4	4	3	5	5	3	5	3	3	6	5	4	6	6	7	6	6
1	1	19	1	1	1	183	74	3	2	5	3	4	5	5	4	5	2	2	2	3	3	5	3	5	2	5	3	4	1	5	7	7	7	6	6	6	7
1	1	19	3	3	0	168	73	4	2	3	2	3	3	3	4	3	2	2	5	5	3	4	3	4	3	3	3	4	3	4	3	5	3	2	4	3	5
1	2	18	5	2	1	160	51	4	1	5	5	5	4	4	4	5	5	2	1	2	1	4	4	3	3	3	4	3	1	7	5	7	5	7	7	5	6
1	1	19	1	4	1	181	73	3	2	3	2	2	3	3	3	4	3	2	3	1	2	4	5	4	3	3	3	3	3	5	5	5	5	6	5	5	5
1	2	18	2	1	1	155	56	3	2	3	3	2	2	4	2	4	2	2	3	2	3	2	3	4	2	4	5	5	3	2	4	3	2	4	4	3	4
1	2	19	3	1	0	169	55	3	3	5	5	5	5	5	5	5	5	2	1	1	2	5	5	5	2	5	5	5	1	7	6	7	7	5	7	7	7
1	1	19	1	1	1	168	56	3	1	3	4	5	4	3	4	4	5	2	4	2	2	3	4	4	4	4	3	4	3	5	4	5	4	5	7	4	4
1	1	20	2	1	1	173	57	4	2	2	3	4	3	3	2	3	2	2	3	3	4	2	2	3	5	3	3	4	4	3	3	4	4	4	5	3	5
1	2	18	3	2	0	166	67	4	3	4	4	4	5	5	5	5	5	2	1	1	4	5	5	5	3	5	5	5	1	7	6	7	7	7	7	7	7
1	2	20	2	1	1	162	54	3	2	5	5	5	4	5	5	4	3	2	2	4	1	4	4	3	3	3	3	3	1	3	2	1	3	2	2	3	3
1	1	21	1	2	0	182	70	4	1	4	3	4	4	4	4	4	4	2	2	3	2	2	2	1	4	3	2	2	3	4	3	2	4	4	3	2	2
1	2	19	4	2	0	164	59	3	3	4	3	3	3	2	4	4	4	2	2	3	3	4	5	5	3	4	5	4	2	3	3	6	4	3	5	4	3
1	1	18	3	2	1	171	69	4	2	4	5	5	4	4	3	5	4	2	3	4	4	5	5	3	4	5	5	5	3	3	4	5	5	4	6	6	5
1	1	19	2	2	1	168	81	4	2	4	3	3	4	3	4	3	3	2	2	4	3	4	3	3	2	3	1	3	3	4	2	3	3	3	2	2	3
1	1	18	1	3	1	171	70	5	3	2	1	2	3	1	1	1	2	2	4	5	2	2	3	2	3	2	1	2	4	2	3	2	2	3	3	4	2
1	1	21	2	1	1	179	83	4	3	2	2	3	4	4	4	3	3	2	1	2	2	4	5	4	4	5	5	4	1	6	5	5	4	6	7	5	5
1	1	19	1	1	1	171	83	4	4	5	5	5	5	5	4	5	4	2	4	1	3	5	5	5	3	5	5	5	2	3	4	6	6	4	4	4	6
1	1	18	2	2	1	179	75	5	4	4	3	5	4	3	5	5	4	2	2	2	3	5	5	5	4	3	4	5	1	6	5	5	5	5	5	5	6
1	1	18	2	2	0	182	74	4	1	4	3	2	4	4	1	3	2	2	5	5	4	2	3	3	2	3	4	2	4	5	3	3	4	5	5	5	3
1	1	18	2	1	1	183	76	4	4	5	5	5	5	4	5	5	5	2	1	2	3	3	3	4	2	3	4	4	3	5	7	7	4	5	7	7	6
1	1	20	1	2	1	173	66	4	3	4	5	3	2	4	4	5	4	2	2	3	3	4	4	4	4	5	4	5	1	7	7	5	6	6	6	6	6
1	1	18	1	1	1	180	68	3	2	3	4	3	4	3	1	2	3	2	3	2	4	5	5	4	5	4	5	4	2	5	6	4	4	5	5	4	5
1	1	20	1	1	1	166	67	5	1	4	3	4	3	3	3	1	3	2	2	3	2	5	4	4	3	5	4	3	2	5	5	6	3	3	4	6	6
1	2	20	2	4	1	171	45	4	2	3	2	2	3	2	2	3	2	2	2	3	4	3	3	3	3	3	3	2	2	5	4	4	5	4	5	3	4
1	1	19	2	1	1	169	66	4	3	4	5	4	2	4	5	4	4	2	4	2	2	2	2	2	2	1	1	2	3	3	3	2	3	4	3	1	3
1	1	18	4	1	0	180	65	3	2	3	3	4	2	2	3	3	2	2	2	2	1	3	3	3	2	3	2	2	1	6	3	6	5	6	4	4	3
1	2	21	2	3	1	160	44	4	3	2	2	2	3	1	2	2	2	2	2	3	1	2	1	2	2	1	1	1	5	3	3	3	2	2	4	3	5
1	1	19	3	3	1	177	73	3	1	5	5	5	5	4	5	5	5	2	2	2	3	4	5	5	4	5	5	4	3	5	5	5	5	6	5	5	6
1	1	20	5	1	0	176	84	3	3	3	4	3	3	4	4	3	3	2	3	3	3	5	4	4	3	4	3	4	2	5	5	6	6	5	5	6	6
1	1	19	1	3	1	184	76	4	2	4	4	5	5	4	5	5	5	2	2	2	3	3	4	5	3	4	5	5	2	6	6	5	6	4	7	5	7
1	1	21	2	1	1	174	60	3	3	3	3	4	4	5	4	3	3	2	3	3	3	5	3	4	5	3	4	4	4	4	4	6	4	4	3	4	3
1	1	19	2	1	1	169	64	2	3	5	5	5	4	5	4	4	5	2	2	3	5	5	5	5	3	4	5	4	2	5	6	5	3	4	3	5	6
1	1	20	1	2	1	170	57	5	3	3	3	3	3	2	2	3	3	2	2	1	3	4	5	3	5	4	4	4	2	6	7	6	7	7	5	6	7
1	2	20	2	1	1	160	61	3	2	3	4	5	3	4	3	4	4	2	3	2	5	5	5	4	3	4	5	4	2	3	4	4	4	4	5	3	4
1	1	18	2	2	1	166	65	4	1	5	4	4	5	4	4	4	3	2	4	3	3	4	3	4	4	4	3	3	3	5	5	3	5	6	4	3	4
1	2	19	1	3	1	158	59	3	3	5	4	4	4	4	4	4	5	2	3	2	2	5	5	5	4	5	5	5	2	5	5	3	5	4	5	4	5
1	1	21	1	2	1	170	67	5	4	2	1	2	1	1	1	1	2	2	3	3	3	3	4	4	2	4	4	4	2	3	3	5	4	2	3	4	6
1	1	18	4	1	0	181	68	4	3	3	4	4	4	5	4	2	3	2	1	2	3	5	5	4	4	5	2	4	1	6	7	7	6	5	6	7	6
1	2	18	2	1	1	156	63	3	2	3	4	2	3	2	2	3	1	2	4	3	4	3	2	3	2	3	2	2	2	1	4	3	4	5	4	1	2
1	1	20	2	2	1	178	61	3	2	4	5	4	3	3	4	5	4	2	2	1	4	5	5	4	2	3	4	4	3	6	4	4	4	3	5	4	4
1	2	20	3	2	0	156	58	3	1	4	5	4	4	3	5	4	3	2	1	2	3	4	5	4	3	4	3	4	1	3	3	5	2	4	4	4	5
1	1	20	3	1	0	177	56	4	2	4	5	4	3	4	4	3	4	2	2	2	4	5	5	5	2	5	5	5	1	5	4	4	4	4	5	5	5
1	2	18	2	2	1	159	59	3	2	4	3	4	3	4	3	4	5	2	3	3	4	4	4	5	2	5	4	4	4	3	3	3	1	3	1	3	4
1	1	19	3	4	1	180	56	3	1	3	4	4	3	3	3	4	4	2	2	2	2	4	3	3	2	4	4	4	2	5	4	4	3	5	3	4	4
1	2	19	1	1	1	166	71	5	2	3	2	3	5	2	4	3	3	2	2	1	4	3	3	3	2	1	3	2	1	6	4	4	4	4	4	5	4
1	1	20	3	1	0	178	66	3	2	3	3	2	4	3	3	4	3	2	3	3	3	2	3	3	2	2	1	2	2	5	4	4	3	3	4	2	2
1	1	18	2	2	0	177	57	3	2	3	3	3	3	4	4	4	3	2	1	2	4	4	4	4	4	4	3	4	1	6	6	5	4	6	4	4	5
1	2	19	5	4	0	156	59	4	2	2	3	3	3	2	3	3	3	2	2	2	3	4	4	4	3	3	4	5	3	5	5	5	4	5	5	4	5
1	1	19	1	2	1	175	78	5	4	5	5	4	5	5	5	5	5	2	3	3	4	5	5	5	3	5	5	5	1	6	4	5	5	5	6	4	6
1	1	18	3	1	1	177	60	5	1	2	2	3	2	3	3	2	2	2	2	3	2	3	2	1	3	3	3	2	3	4	5	5	2	3	3	5	3
1	1	20	1	1	1	177	69	4	3	2	3	2	4	4	3	3	2	2	4	3	4	4	3	4	3	2	3	5	3	5	5	6	7	4	5	5	5
1	1	18	2	1	1	179	77	4	2	4	4	3	4	4	5	4	4	2	3	4	3	4	3	3	3	3	4	4	3	2	2	3	3	4	3	3	3
1	1	19	2	1	1	172	74	4	1	3	2	2	2	2	2	2	2	2	1	1	2	3	2	3	2	4	3	3	2	4	3	3	3	5	4	5	4
1	2	21	1	1	1	157	51	5	3	4	3	5	5	4	3	3	3	2	1	1	3	5	5	5	3	5	5	5	1	7	7	7	7	5	7	6	7
1	2	20	2	2	1	159	60	4	3	3	2	2	2	4	2	3	3	2	2	2	2	4	3	4	2	3	3	3	1	3	3	3	4	3	4	4	4
1	2	19	2	3	1	159	56	5	4	4	3	3	3	4	3	4	2	2	4	2	2	3	1	3	3	2	2	3	3	5	5	4	4	3	6	5	6
1	1	18	1	1	1	175	81	3	1	3	2	3	3	3	3	3	3	2	2	3	1	3	2	3	4	3	3	3	2	3	5	4	4	3	4	3	4
1	1	19	2	2	1	179	76	4	2	3	3	3	4	3	4	3	2	2	1	2	1	3	4	4	3	3	3	2	2	2	4	3	3	3	3	3	3
1	1	18	2	1	1	172	76	3	3	2	2	3	2	3	3	1	3	2	3	3	3	3	2	2	3	1	3	3	2	3	5	3	4	5	5	4	4
1	2	18	4	2	0	159	45	3	3	3	3	3	4	3	3	3	3	2	2	1	3	4	5	4	3	5	5	4	2	6	7	6	5	6	7	7	5
1	2	19	2	1	1	161	53	4	2	2	4	3	3	4	2	4	4	2	3	2	3	5	4	5	3	5	5	5	3	6	6	6	4	7	4	7	5
1	1	18	1	1	1	172	90	1	2	2	3	3	3	3	3	3	4	2	2	3	3	5	4	5	2	4	5	4	2	7	7	6	5	6	6	6	7
1	1	18	1	1	1	176	57	4	3	2	3	1	3	2	2	2	1	2	3	1	1	3	3	3	2	3	3	2	1	4	4	4	2	3	4	3	4
1	2	19	2	1	1	163	52	4	2	3	3	4	4	3	3	3	2	2	4	4	3	4	5	5	4	5	4	4	2	5	5	5	4	6	6	5	4
1	2	19	1	4	1	158	66	2	1	3	2	3	3	2	3	3	3	2	2	3	2	3	4	3	4	3	5	5	2	2	5	4	5	3	3	4	4
1	2	20	2	1	1	160	58	5	1	3	3	2	2	3	2	2	2	2	4	3	3	4	5	5	5	5	4	4	4	2	3	3	3	1	4	3	3
1	2	21	1	2	1	168	59	3	2	5	5	5	5	5	5	5	5	2	1	1	5	3	4	4	3	4	5	4	1	7	7	5	7	6	6	6	6
1	1	21	2	2	1	174	58	3	2	4	4	5	4	4	3	3	5	2	2	2	1	2	1	2	1	1	2	1	1	5	4	5	5	4	5	4	5
1	2	21	1	2	1	154	56	3	4	3	1	2	1	1	1	1	2	2	3	2	2	2	2	3	2	1	3	3	1	4	2	3	2	3	1	2	2
1	2	20	1	1	1	159	58	4	2	5	5	4	4	3	5	5	4	2	1	1	3	4	4	5	1	4	5	5	1	5	5	6	7	5	5	7	5
1	1	19	3	1	0	173	70	4	3	3	1	2	3	3	4	4	4	2	4	4	3	3	2	2	3	3	3	4	3	2	4	2	3	4	2	3	4
1	1	19	2	3	1	175	76	3	1	3	4	4	5	5	4	4	4	2	3	1	5	5	5	5	5	5	5	5	1	7	5	5	5	5	5	5	5
1	2	19	1	1	1	161	50	3	4	3	4	5	5	4	2	3	4	2	1	2	4	3	5	4	4	4	3	3	3	4	3	4	2	4	5	1	3
1	2	18	2	3	1	160	41	2	4	3	4	4	4	4	4	5	3	2	3	2	3	3	4	2	4	4	3	4	2	3	3	2	4	4	2	1	2
1	1	21	4	2	0	176	80	3	2	3	4	3	3	3	4	3	2	2	1	1	1	4	4	2	4	5	3	5	1	6	5	7	5	7	7	6	7
1	1	20	1	3	1	175	79	5	3	5	5	5	5	5	4	4	5	2	1	1	3	5	5	5	3	4	4	5	1	4	4	7	5	5	6	4	5
1	2	19	1	1	1	160	44	3	3	4	4	5	4	5	3	4	4	2	3	3	2	5	5	3	5	4	4	5	4	3	4	4	6	4	5	4	6
1	2	18	2	1	1	163	55	3	2	3	5	3	4	2	4	4	4	2	1	2	5	4	4	5	4	4	3	4	1	7	5	7	7	6	6	6	7
1	1	20	2	1	1	170	70	1	2	4	5	5	5	4	5	5	4	2	4	5	3	3	4	5	4	5	4	3	4	3	5	3	4	5	4	5	4
1	1	20	1	2	1	176	82	3	2	4	5	4	4	5	4	5	4	2	1	3	3	4	4	4	3	4	4	4	2	5	4	3	3	6	5	6	7
1	1	19	4	1	0	181	81	2	2	1	4	3	3	2	4	3	3	2	1	4	4	4	5	3	4	5	5	4	2	5	4	5	5	4	3	4	7
1	1	18	2	1	1	176	62	3	3	3	2	3	2	3	3	1	2	2	4	4	4	1	1	2	3	2	3	1	1	2	3	1	1	3	2	2	2
1	2	19	3	2	0	164	43	4	3	1	3	3	2	3	2	1	1	2	2	1	2	4	5	5	4	3	3	3	1	5	6	4	5	3	3	5	5
1	1	21	4	1	0	181	81	1	3	5	5	4	4	5	4	4	3	2	1	3	4	3	4	4	3	5	4	3	2	4	4	6	5	5	6	4	6
1	2	20	1	4	1	166	55	3	4	5	5	4	5	5	5	5	5	2	2	2	2	3	4	5	2	4	3	3	2	5	5	3	4	7	6	4	6
1	2	20	1	2	1	154	55	5	2	2	3	1	3	1	1	2	2	2	3	3	3	3	1	3	3	3	2	2	3	4	3	4	3	5	4	2	4
1	1	20	2	1	1	169	60	3	2	5	5	5	5	5	5	5	5	2	2	3	4	5	5	5	4	5	4	5	1	7	6	7	7	7	5	5	7
1	2	18	4	3	0	168	58	4	2	3	4	4	2	4	3	3	2	2	3	3	5	4	4	4	3	2	4	4	3	2	3	3	2	2	3	5	2
1	2	18	2	1	1	161	54	4	4	3	3	2	3	3	3	3	5	2	1	2	1	3	4	4	1	3	4	2	1	6	4	6	4	7	7	7	6
1	1	19	3	2	0	177	83	4	2	4	5	5	5	4	4	3	4	2	2	1	4	4	5	5	3	3	4	5	1	4	4	6	4	3	3	4	5
1	1	20	1	4	1	179	95	4	4	2	4	4	3	3	3	3	4	2	4	4	1	1	1	2	2	2	1	1	4	4	3	4	3	2	3	4	3
1	2	19	4	1	0	162	46	3	4	4	4	3	4	4	4	4	4	2	1	1	3	5	5	5	2	4	4	5	1	6	5	5	5	5	7	6	4
1	2	20	1	1	1	153	55	1	3	2	3	4	3	2	2	1	2	2	1	1	1	4	5	4	3	5	4	5	1	5	5	5	6	6	5	6	5
1	2	20	1	1	1	166	56	3	3	3	5	4	4	3	4	3	4	2	3	3	2	2	2	3	3	3	2	3	4	4	4	4	5	6	4	5	4
1	1	18	2	3	1	173	67	3	1	2	3	2	2	5	3	2	3	2	3	1	3	3	2	2	2	3	2	3	1	3	6	5	6	6	4	5	4
1	1	20	3	3	0	172	69	2	2	5	5	3	3	5	3	3	4	2	3	3	2	3	2	4	2	3	2	4	4	4	5	6	5	4	5	6	6
1	1	18	3	1	0	176	68	5	3	1	3	3	3	3	2	3	3	2	3	2	4	4	3	3	3	3	4	4	2	2	3	3	4	3	4	4	2
1	2	19	1	3	1	158	63	3	3	2	2	2	3	2	4	3	2	2	1	2	2	2	4	2	1	3	2	3	1	1	2	4	4	4	3	4	2
1	1	19	1	4	0	178	65	4	2	2	3	3	1	3	3	2	3	2	2	2	1	4	4	4	2	3	2	3	1	5	4	3	4	4	4	5	3
1	2	18	1	3	1	165	62	5	2	4	4	4	5	3	4	4	3	2	2	1	2	5	3	3	3	3	4	4	2	5	7	6	5	6	5	5	5
1	1	19	4	3	0	181	81	4	1	3	3	3	4	3	3	3	3	2	3	2	4	4	3	3	2	3	4	3	3	6	7	5	7	6	6	6	6
1	1	18	4	1	0	171	74	3	1	4	5	5	4	5	4	5	3	2	2	3	4	5	5	5	2	5	5	5	4	5	4	3	4	6	4	3	3
1	2	18	3	3	0	164	57	5	3	3	4	3	2	2	3	4	4	2	4	2	4	2	3	2	2	3	3	2	5	5	4	4	4	3	4	3	4
1	1	20	1	2	1	178	87	3	1	4	3	4	3	3	3	3	5	2	2	4	3	3	5	3	4	4	4	5	3	4	3	3	6	4	3	5	3
1	2	18	2	1	1	167	42	4	2	2	4	4	3	3	4	3	4	2	2	1	4	4	4	4	2	3	5	5	1	5	5	5	4	5	5	3	5
1	1	18	2	3	1	183	51	3	2	4	5	4	5	2	3	3	2	2	1	2	4	5	4	5	3	5	4	5	1	4	6	4	6	4	6	4	2
1	2	21	1	2	1	156	57	2	2	3	2	2	3	3	3	3	3	2	2	2	2	4	3	4	4	2	3	2	3	6	3	7	5	5	5	4	6
1	2	20	1	1	1	162	49	4	2	3	3	4	3	3	2	3	3	2	2	3	2	2	3	4	2	4	4	3	3	4	4	3	4	3	3	4	4
1	2	21	4	1	0	163	47	1	2	5	5	4	5	4	5	5	4	2	2	2	4	4	4	3	2	3	4	5	3	5	4	5	4	4	7	5	4
1	2	19	2	2	0	164	72	5	1	3	2	2	3	1	2	2	3	2	3	3	3	2	3	2	2	4	4	3	4	3	3	2	2	4	1	2	3
1	1	18	1	4	1	169	69	2	2	3	4	3	3	4	2	3	4	2	3	2	3	2	1	2	2	2	2	2	3	5	3	4	4	6	5	4	4
1	2	20	2	1	1	154	47	3	2	4	5	4	5	5	4	4	5	2	2	1	2	4	5	5	4	5	5	4	3	3	6	4	5	5	5	5	5
1	1	21	2	2	1	174	71	5	1	2	4	3	4	3	3	2	2	2	3	3	2	4	4	3	3	4	3	3	4	1	3	3	2	3	4	3	4
1	1	18	2	3	1	176	82	4	4	2	3	3	3	3	3	2	2	2	2	1	2	3	4	3	2	2	4	3	1	3	3	1	4	3	4	3	5
1	1	18	2	1	1	172	66	1	2	4	4	3	4	3	4	4	3	2	3	4	3	4	3	2	2	3	2	4	2	4	4	4	5	4	3	4	6
1	1	18	2	2	1	176	56	2	1	3	4	4	2	3	2	2	4	2	4	2	2	3	4	3	3	3	4	4	3	3	3	2	4	3	4	4	4
1	1	18	3	2	0	177	75	3	3	3	1	3	3	3	2	4	3	2	3	3	2	2	2	2	2	2	2	3	1	4	5	4	6	4	5	5	5
1	1	19	1	3	1	174	50	4	1	4	4	4	3	3	2	3	1	2	2	1	3	1	3	2	4	2	3	3	3	3	2	1	1	1	3	3	2
1	2	20	1	2	1	164	55	3	2	5	5	4	4	4	5	5	5	2	2	1	3	4	5	3	4	4	4	4	3	5	3	5	5	6	4	4	6
1	2	20	1	3	0	167	53	4	3	4	3	1	2	5	3	3	4	2	3	4	3	5	4	4	5	5	4	5	3	2	4	4	3	2	3	2	2
1	2	19	1	1	1	153	54	5	1	2	4	3	3	4	3	4	2	2	3	1	3	5	5	4	2	3	4	5	1	4	4	5	4	4	5	6	5
1	2	19	3	1	1	156	60	5	3	3	5	5	5	4	5	3	4	2	3	3	3	5	5	4	4	5	5	4	3	4	4	4	4	4	4	4	4
1	2	19	2	4	1	160	49	5	2	2	2	3	3	3	3	2	3	2	1	2	1	5	5	3	2	4	4	3	2	6	5	5	4	6	5	6	7
1	2	18	2	3	1	157	45	4	2	3	4	4	3	2	4	2	3	2	4	3	3	3	4	3	3	5	3	4	3	4	5	4	4	4	5	3	5
1	2	19	1	1	0	159	71	3	2	2	2	3	1	2	1	1	2	2	5	3	5	2	4	4	5	4	4	5	4	2	2	2	1	2	2	1	3
1	2	18	1	1	1	163	53	3	3	3	4	4	3	3	4	2	4	2	1	2	2	4	3	4	3	4	4	1	1	4	5	4	5	5	4	5	6
1	2	18	3	1	0	160	50	3	3	3	4	3	4	3	2	3	3	2	2	3	3	2	2	2	3	2	3	2	3	5	5	5	4	5	5	4	6
1	2	20	1	3	1	163	47	4	1	3	3	4	3	3	3	3	2	2	2	3	3	4	3	4	3	4	3	5	2	5	3	3	2	4	3	4	3
1	1	20	1	3	1	167	63	3	3	4	4	5	4	5	5	5	4	2	2	1	2	3	4	3	3	4	3	3	2	7	6	7	7	6	7	7	5
1	2	20	1	4	1	168	57	3	2	2	3	1	2	3	2	1	4	2	2	2	3	2	4	3	2	4	3	4	3	5	6	7	6	6	4	4	7
1	1	19	2	2	0	174	55	5	1	3	3	3	4	3	3	4	3	2	3	4	2	3	4	2	3	4	4	2	3	3	3	2	2	3	4	3	3
1	1	19	2	2	1	168	58	3	2	5	5	4	3	4	3	3	4	2	3	4	3	3	4	3	3	4	3	4	4	5	5	4	4	5	6	5	5
1	1	20	5	2	0	180	70	4	1	3	4	4	2	3	4	3	2	2	1	1	4	5	4	4	4	4	5	4	3	5	5	3	4	4	5	5	4
1	2	19	1	3	1	166	50	3	4	3	4	3	4	4	3	4	3	2	2	2	3	3	4	4	3	5	5	4	2	5	4	3	2	3	2	2	4
1	2	18	1	2	1	157	50	2	3	5	3	4	4	4	4	4	4	2	2	2	2	2	3	2	4	3	2	3	3	3	3	3	4	4	3	3	4
1	2	20	1	3	1	161	46	3	2	1	4	2	3	3	3	3	3	2	5	4	3	2	2	3	4	2	3	3	3	1	4	3	3	2	2	1	2
1	2	18	1	3	1	166	50	4	3	3	5	3	5	4	4	5	4	2	3	2	2	3	3	3	2	3	3	4	3	3	4	4	5	4	2	4	5
1	2	18	1	1	1	159	61	4	1	2	2	2	4	3	3	2	2	2	3	2	2	2	2	2	1	4	3	2	4	3	4	5	5	4	5	4	3
1	2	18	4	2	0	165	55	3	2	3	4	3	3	3	3	2	2	2	1	5	3	3	3	4	3	3	3	3	3	5	5	2	4	3	4	3	3
1	1	19	1	2	1	175	65	2	4	2	4	3	3	3	2	3	4	2	1	1	4	5	2	3	3	4	3	3	1	3	4	4	4	5	3	4	4
1	1	20	3	4	0	179	64	3	3	2	2	1	2	4	2	3	2	2	1	2	2	3	3	4	2	3	3	3	1	4	3	5	4	3	4	4	6
1	2	21	2	1	1	151	53	4	2	2	3	3	2	3	3	3	2	2	2	5	2	4	1	4	3	2	3	3	3	5	3	5	6	5	5	5	4
1	1	20	3	1	0	177	77	4	4	3	2	3	4	3	2	4	2	2	1	2	2	1	2	2	3	1	2	2	3	3	3	2	4	4	4	5	4
1	1	18	1	2	1	178	77	3	2	5	4	4	4	4	5	4	5	2	3	2	3	4	4	3	3	4	5	4	3	3	4	4	4	4	4	4	2
1	2	19	1	3	1	159	48	4	2	2	1	1	3	1	2	2	1	2	3	3	3	1	4	3	5	3	4	4	5	4	4	4	3	4	1	1	3
1	2	21	2	2	1	167	49	3	2	4	2	4	5	4	3	3	4	2	2	3	3	4	5	4	4	5	5	4	2	5	6	4	3	4	5	4	2
1	1	18	1	2	1	186	80	4	1	3	2	4	3	3	3	3	3	2	2	3	2	3	2	3	2	4	3	4	3	3	5	3	4	4	6	4	4
1	1	19	3	1	0	170	80	4	2	2	2	3	2	3	3	2	2	2	2	3	3	3	1	2	1	1	3	2	3	3	2	3	5	3	2	5	3
1	1	18	1	1	1	172	96	3	2	3	2	2	3	2	4	2	3	2	3	4	2	2	2	2	1	2	1	2	3	5	2	4	5	3	4	4	3
1	1	22	2	3	1	182	76	4	2	5	5	5	4	4	5	5	5	2	2	1	3	4	5	4	4	5	4	4	1	5	5	5	4	5	6	5	5
1	2	20	2	3	1	164	42	3	1	4	3	3	3	4	3	4	3	2	1	1	3	5	5	5	5	5	4	5	2	4	3	3	5	4	3	4	4
1	2	20	4	2	0	164	44	5	2	2	2	2	2	3	3	3	4	2	1	1	2	2	2	2	2	2	3	2	1	4	2	4	6	3	4	3	4
1	2	21	2	1	1	157	51	5	1	4	4	3	2	4	3	4	2	2	4	3	4	4	4	4	5	4	5	5	4	5	4	4	3	3	3	5	3
1	1	19	3	1	1	178	68	2	2	4	5	5	5	3	4	4	4	2	2	1	5	5	5	5	3	5	5	5	2	6	6	7	7	7	6	7	7
1	1	19	3	1	0	163	86	4	2	4	5	4	3	3	4	5	4	2	3	3	3	4	5	3	2	3	4	4	3	6	5	6	5	6	7	6	7
1	1	21	2	3	1	184	75	3	1	5	3	4	3	4	3	3	3	2	3	2	3	3	2	3	3	3	3	4	2	3	1	2	3	4	2	3	3
1	2	19	2	1	1	161	51	2	2	5	4	4	3	3	3	4	3	2	2	2	5	5	4	5	5	4	4	4	3	7	7	7	7	5	7	5	7
1	1	18	2	4	1	164	80	4	3	4	4	5	5	4	3	5	4	2	2	3	3	4	4	5	2	4	4	4	2	4	5	7	7	6	7	6	7
1	1	20	1	3	1	164	56	3	1	5	4	5	5	5	4	4	5	2	1	2	3	5	5	5	4	5	5	5	1	5	6	4	7	7	5	7	7
1	1	19	2	3	1	167	79	4	2	3	3	3	2	2	4	3	2	2	3	1	1	2	3	4	1	3	3	3	2	4	3	3	4	6	4	5	4
1	2	21	2	1	0	162	55	4	2	3	4	3	3	4	2	4	3	2	4	4	3	3	3	4	1	4	3	4	2	6	4	5	5	5	3	6	6
1	2	18	2	4	1	162	59	3	2	4	5	2	5	4	4	3	4	2	2	3	2	3	5	4	1	4	3	3	1	5	5	3	6	6	6	4	4
1	1	20	2	3	1	172	78	4	4	4	4	4	4	5	4	4	3	2	1	1	1	4	3	4	5	3	4	5	3	5	6	4	4	4	3	5	4
1	2	20	2	2	1	160	45	4	2	3	4	4	3	3	4	3	3	2	4	5	4	3	3	3	3	2	3	2	4	2	2	3	2	1	3	2	1
1	1	18	1	2	1	177	58	4	1	4	5	4	4	5	5	4	5	2	3	1	4	4	5	4	4	4	4	4	4	5	4	3	4	2	2	3	3
1	1	19	2	2	1	165	81	3	4	5	4	5	4	5	4	4	4	2	4	3	2	3	3	2	4	4	3	3	2	4	4	6	4	5	5	4	4
1	1	20	2	1	1	177	57	2	4	4	4	4	3	5	3	4	4	2	2	3	3	5	4	5	5	5	5	4	2	6	4	7	5	4	5	5	6
1	1	19	2	1	1	170	77	3	3	4	3	3	3	3	2	3	3	2	3	1	2	5	4	3	3	5	4	3	2	4	4	3	4	5	3	4	4
1	2	19	3	3	0	157	64	3	1	2	2	3	3	2	3	4	3	2	2	3	2	3	3	4	3	4	4	3	2	4	2	5	5	4	3	5	3
1	1	19	5	3	0	171	57	4	2	3	3	3	2	3	1	2	4	2	3	3	5	3	5	2	5	4	4	4	2	3	5	3	4	4	3	2	6
1	2	20	1	1	1	167	51	2	2	4	3	3	3	3	5	3	3	2	3	3	3	5	5	5	3	3	5	5	2	3	7	6	4	6	6	7	4
1	1	18	1	3	1	178	67	3	1	2	4	1	3	3	3	3	2	2	4	2	2	1	1	1	3	1	1	1	3	2	2	2	1	1	2	2	2
1	1	19	1	2	1	179	60	3	3	5	5	3	3	4	3	4	4	2	3	3	3	2	5	3	3	3	4	3	4	5	3	3	4	3	4	4	2
1	2	19	1	2	1	169	54	2	3	4	3	4	3	4	4	3	3	2	5	4	4	3	2	3	5	4	3	4	4	5	3	3	3	4	3	3	4
1	1	18	2	2	1	179	71	4	4	3	3	1	2	2	2	3	3	2	2	2	4	5	3	4	3	4	3	5	2	6	4	5	6	5	6	6	6
1	1	21	1	1	1	177	74	4	2	3	3	3	3	4	3	2	3	2	4	4	3	4	4	4	4	5	3	4	2	4	4	1	4	4	4	4	3
1	1	18	1	4	1	167	73	4	2	4	4	4	4	4	4	2	3	2	2	2	2	4	3	3	2	2	3	2	1	7	5	4	4	5	5	4	4
1	2	19	1	1	1	157	51	3	2	4	5	3	5	5	5	5	5	2	1	1	2	5	5	5	3	5	5	5	1	5	5	7	5	7	5	7	5
1	2	18	1	2	1	164	53	5	3	4	3	4	5	3	4	4	4	2	2	3	4	4	5	4	3	4	3	4	2	5	6	6	5	5	5	4	5
1	1	20	5	2	0	170	86	5	1	4	4	5	3	4	3	4	3	2	3	2	3	3	3	4	3	3	1	3	4	3	4	6	5	5	4	5	5
1	1	19	2	2	1	174	84	5	3	4	3	3	3	3	4	3	4	2	1	2	2	4	5	4	1	5	4	4	1	6	7	5	6	6	7	6	5
1	1	21	1	4	1	181	53	3	3	1	4	4	5	2	1	3	3	2	5	4	2	3	2	3	3	3	3	2	3	4	3	3	2	4	5	4	4
1	1	18	2	2	1	172	66	2	2	5	3	3	4	4	3	4	3	2	2	2	5	3	3	3	1	2	3	4	1	5	6	6	5	5	6	6	5
1	1	18	2	4	1	184	83	4	3	5	4	4	3	5	3	2	4	2	2	2	1	2	4	3	3	3	4	3	2	4	5	4	5	5	5	5	7
1	1	19	1	1	1	171	69	5	3	5	5	5	5	5	5	5	5	2	3	2	4	5	5	5	4	5	5	5	3	6	4	7	4	6	6	6	5
1	1	19	3	1	0	173	77	3	2	4	4	3	3	4	2	3	3	2	4	2	4	4	4	2	3	4	3	4	3	3	5	3	3	5	5	3	4
1	2	20	1	3	1	166	50	2	3	3	5	4	4	2	3	4	4	2	4	2	3	1	1	1	2	1	1	1	4	3	3	3	1	3	3	4	3
1	1	20	1	3	1	192	72	4	1	5	5	5	5	4	5	5	5	2	2	2	2	4	2	3	3	4	3	4	1	4	4	5	5	5	4	5	4
1	2	18	2	3	1	159	58	4	1	3	5	5	4	3	4	4	5	2	2	2	1	2	2	2	2	2	3	2	3	5	5	5	3	4	4	5	3
1	2	19	2	1	1	159	46	4	2	4	5	4	4	4	4	4	5	2	2	2	2	3	4	5	3	5	5	5	1	5	7	5	5	6	5	5	4
1	1	18	2	1	1	177	59	3	3	2	4	3	4	3	3	3	4	2	2	2	3	4	4	4	3	4	5	4	2	6	6	5	5	6	5	4	5
1	2	21	4	1	0	161	47	3	3	3	3	3	1	3	3	4	2	2	2	2	4	3	1	1	4	1	1	2	4	4	4	4	3	2	4	3	3
1	1	18	1	1	1	170	75	4	1	4	4	5	4	4	4	5	4	2	2	1	2	5	5	5	4	5	5	5	1	7	5	5	6	6	5	6	5
1	2	21	1	3	1	161	62	4	2	5	3	5	4	4	4	5	5	2	3	1	3	3	4	3	3	3	3	3	2	4	3	4	5	5	3	4	4
1	1	18	2	1	1	181	65	3	2	4	4	5	4	5	4	4	5	2	2	3	4	3	5	4	3	3	4	5	3	6	5	6	5	6	6	6	5
1	1	20	4	2	0	170	90	5	2	5	5	3	5	5	4	5	5	2	2	3	5	5	5	5	4	4	4	4	3	5	5	4	5	4	5	4	5
1	1	19	3	1	0	176	57	3	1	4	4	4	4	4	3	4	4	2	4	3	3	3	2	3	1	2	3	2	3	6	5	3	4	3	4	4	3
1	2	18	1	1	1	163	49	3	1	5	4	5	5	3	3	4	4	2	1	1	3	5	3	4	4	4	3	4	1	5	5	6	5	5	5	5	5
1	1	18	1	4	1	176	86	4	2	5	4	5	3	4	3	5	4	2	3	3	5	4	4	5	3	4	4	4	2	6	6	7	5	6	7	7	5
1	1	20	2	4	1	170	71	4	2	4	2	3	2	2	3	3	3	2	4	3	4	5	2	3	4	3	2	3	4	2	4	1	2	2	2	1	4
1	2	18	2	2	1	168	44	2	1	2	3	4	3	1	4	3	2	2	2	4	4	4	4	4	3	4	3	3	3	4	4	4	3	3	4	4	3
1	2	21	2	4	1	167	51	1	3	4	4	3	4	4	5	3	2	2	3	3	3	4	3	4	3	2	4	3	3	4	4	4	4	4	4	3	5
1	2	20	4	2	0	156	48	3	1	4	5	5	5	5	3	5	4	2	1	1	2	4	2	1	2	3	2	3	2	7	4	6	5	6	6	5	6
1	2	18	4	3	0	156	52	3	1	3	3	3	2	4	3	3	4	2	2	3	3	5	4	4	3	4	5	5	2	6	6	6	7	5	4	5	6
1	1	21	1	1	1	183	70	4	2	3	4	2	4	3	3	3	3	2	2	4	2	5	4	4	3	4	4	5	2	3	4	4	5	4	4	4	6
1	1	19	1	3	1	176	74	5	4	4	3	4	5	5	4	5	4	2	1	1	2	3	4	4	2	3	4	4	2	5	6	6	7	6	6	6	7
1	1	18	1	2	1	175	56	4	3	3	2	3	3	3	3	3	4	2	3	2	4	3	4	3	1	4	3	3	3	3	6	5	3	4	5	2	4
1	2	21	2	2	0	159	63	3	2	4	3	4	3	4	5	4	5	2	1	1	3	4	4	4	2	5	4	5	2	7	5	6	7	7	7	7	7
1	2	21	5	4	0	168	54	3	3	2	3	3	2	2	2	3	2	2	2	3	4	4	3	4	4	3	3	4	4	4	4	4	6	3	5	4	4
1	1	18	2	4	1	169	59	5	1	2	3	3	3	3	2	4	3	2	2	3	3	1	1	2	1	1	1	1	3	4	4	4	3	5	4	5	4
1	1	19	2	1	1	178	54	2	4	3	3	2	4	3	3	3	3	2	1	1	2	4	3	3	4	4	4	4	3	5	5	5	6	4	4	3	5
1	1	20	2	1	1	172	76	3	2	1	3	1	2	2	1	3	2	2	3	1	4	4	4	3	3	3	3	3	1	5	4	6	4	4	4	6	5
1	1	19	2	2	1	162	76	5	1	2	2	1	4	4	3	2	4	2	5	3	3	4	3	3	3	2	2	2	4	2	2	2	3	2	4	3	3
1	2	19	1	3	1	160	48	3	3	4	4	4	4	5	3	5	5	2	1	4	3	4	5	5	5	5	4	5	4	5	6	7	5	6	6	5	7
1	2	18	3	1	0	164	61	3	1	5	4	5	5	5	5	5	5	2	2	2	2	3	4	5	2	4	3	4	1	6	5	6	6	6	7	7	7
1	1	19	1	1	1	184	81	3	3	4	2	2	3	3	3	1	3	2	1	1	3	4	3	3	4	3	5	5	2	4	5	5	5	5	6	6	6
1	1	21	1	2	1	174	70	3	3	5	4	3	5	5	5	3	5	2	1	1	3	5	4	5	4	5	4	5	1	5	6	5	6	5	4	4	5
1	2	19	2	2	1	159	64	3	2	4	5	5	3	4	4	5	4	2	2	2	2	3	4	3	3	2	3	4	3	6	6	4	4	4	5	3	4
1	2	19	1	2	1	163	46	3	2	3	4	4	4	3	3	5	5	2	3	5	3	3	4	2	4	3	4	2	4	5	4	4	1	5	5	5	5
1	2	19	4	1	0	163	55	4	3	4	4	5	5	5	5	5	5	2	1	2	3	5	5	5	3	5	5	4	3	4	5	5	7	4	4	4	5
1	2	19	1	1	1	160	62	2	3	3	3	3	4	4	4	3	4	2	2	1	5	5	4	4	3	3	4	4	1	6	7	7	5	7	5	6	5
1	2	20	4	2	0	170	55	5	2	4	5	5	5	4	4	5	5	2	1	2	2	4	5	5	3	3	4	3	3	6	5	6	4	5	6	4	6
1	1	19	2	3	1	171	58	3	1	4	3	5	5	4	4	5	4	2	1	1	3	5	5	5	4	5	5	5	1	5	5	4	3	4	5	4	4
1	1	19	1	1	1	175	62	4	3	3	3	4	3	5	4	4	2	2	1	2	3	2	1	1	3	2	3	3	2	4	3	4	6	3	5	5	3
1	2	18	2	3	1	164	61	4	2	4	5	5	5	5	5	5	5	2	2	2	3	5	5	5	4	4	4	5	2	6	2	5	3	4	3	4	3
1	1	21	2	1	1	171	80	5	3	4	4	3	4	2	5	3	4	2	5	2	1	4	4	4	5	5	5	5	3	4	5	2	4	4	4	5	5
1	1	18	2	1	1	179	68	4	4	5	4	4	4	5	4	4	4	2	2	2	1	2	3	2	2	4	3	3	2	4	3	5	3	5	4	6	3
1	1	19	4	1	0	176	71	3	4	3	4	3	3	3	4	5	3	2	1	4	3	4	5	5	5	5	4	3	2	4	2	4	4	5	4	4	3
1	1	19	1	1	0	170	81	3	3	4	4	2	3	3	3	3	3	2	1	1	3	5	4	5	1	4	5	4	1	5	6	7	7	6	7	7	6
1	2	19	2	2	1	162	44	4	4	4	5	4	5	4	4	4	5	2	1	1	3	5	5	5	5	5	5	5	1	5	6	5	7	5	7	7	5
1	1	21	1	4	1	174	71	3	4	4	4	5	5	3	4	5	3	2	2	1	3	4	5	4	4	5	5	4	2	5	5	4	3	4	5	5	3
1	2	18	2	2	1	165	45	3	3	4	4	4	4	5	5	5	5	2	3	3	2	5	5	4	4	4	5	5	3	6	5	6	6	5	5	6	5
1	1	19	1	1	1	171	70	4	2	4	5	4	5	4	5	5	4	2	3	2	1	5	4	4	2	5	3	5	2	4	6	4	4	5	4	2	5
1	2	19	5	3	0	170	56	4	3	3	4	4	4	3	4	3	4	2	3	3	1	2	2	2	4	1	2	3	4	4	3	5	1	4	3	4	5
1	2	19	3	2	1	160	60	4	1	4	2	3	3	3	3	3	3	2	1	1	1	2	2	4	2	3	3	4	2	3	5	6	4	5	5	4	5
1	2	18	2	3	1	160	57	4	2	4	3	4	4	4	4	3	4	2	1	3	2	3	4	4	2	4	3	4	3	4	6	5	7	5	5	5	6
1	1	19	2	1	1	177	76	3	3	4	3	3	3	4	3	4	4	2	2	2	3	2	5	4	3	3	4	4	1	4	4	4	5	6	5	5	6
1	2	20	2	1	1	159	57	2	1	5	4	5	3	4	4	5	4	2	2	3	3	3	4	4	3	4	3	3	2	5	5	4	4	3	2	5	3
1	1	18	2	1	1	180	80	3	2	3	4	3	4	5	4	3	3	2	2	3	3	5	5	5	5	5	5	5	2	5	4	5	6	5	6	5	5
1	2	20	1	1	1	166	58	3	2	4	4	4	3	3	5	4	4	2	4	3	5	4	5	5	3	5	5	5	3	4	4	4	3	4	3	4	4
1	2	19	3	3	0	155	45	4	1	3	3	3	2	5	4	2	4	2	3	4	4	3	3	4	2	3	2	3	3	4	5	6	5	5	4	5	5
1	1	19	2	2	1	181	60	2	2	5	3	3	4	3	4	3	3	2	1	2	2	3	4	3	2	3	4	3	1	5	7	5	4	5	5	5	5
1	2	19	2	2	1	157	57	3	1	4	5	4	3	4	3	4	4	2	2	3	2	3	4	3	2	4	4	3	4	4	4	5	4	4	4	3	5
1	2	18	2	1	1	161	54	3	3	4	3	5	3	2	2	3	3	2	2	2	1	1	3	2	4	2	2	2	3	4	2	3	2	2	2	3	4
1	1	23	1	4	1	166	71	2	2	4	4	5	5	4	4	5	4	2	3	4	3	4	3	4	2	3	3	4	3	4	4	4	5	3	5	5	4
1	2	21	1	1	0	158	43	5	2	5	5	4	5	4	4	4	4	2	1	2	2	4	5	4	2	4	4	4	2	5	5	7	7	7	6	6	7
1	2	18	2	1	1	158	49	3	2	3	3	4	4	5	4	3	3	2	4	3	5	4	4	4	4	5	3	4	5	5	5	4	4	5	5	6	5
1	1	18	1	1	1	192	73	5	1	3	4	3	3	2	3	3	4	2	3	4	2	4	4	3	3	3	3	2	2	5	3	5	3	3	4	4	2
1	2	21	2	1	1	163	49	4	2	5	3	4	4	4	4	4	5	2	1	1	3	5	5	5	3	5	4	5	1	6	6	6	7	6	6	6	7
1	2	20	1	1	1	161	57	3	1	4	3	2	5	5	4	3	4	2	3	2	3	3	5	3	4	3	5	5	4	2	5	4	6	5	3	5	4
1	2	19	4	2	1	168	63	3	2	3	2	3	2	3	3	2	2	2	2	3	3	5	5	5	4	3	5	4	3	4	4	3	5	3	4	2	3
1	2	18	2	2	1	161	46	4	2	4	3	3	3	3	3	3	1	2	4	3	2	3	3	3	4	3	2	2	3	4	3	4	6	3	4	3	4
1	1	20	3	3	1	179	55	3	2	4	3	3	2	3	2	4	3	2	2	1	2	3	1	2	1	1	2	1	2	3	5	5	4	6	3	3	5
1	1	19	2	1	1	170	64	3	1	2	1	1	1	2	1	2	1	2	2	4	3	4	3	3	1	2	3	3	3	5	4	3	4	4	6	4	4
1	2	18	1	4	1	161	56	5	1	3	4	5	4	5	5	4	3	2	2	1	4	4	5	5	3	5	3	5	1	7	6	7	5	7	5	7	7
1	1	19	3	1	0	178	78	3	2	4	3	2	4	5	5	4	4	2	2	2	2	5	4	3	3	4	3	3	3	5	6	5	5	6	5	5	3
1	2	18	1	3	1	158	43	4	2	3	5	5	4	4	3	4	5	2	3	3	4	3	5	4	4	5	4	3	2	5	7	2	3	3	5	3	5
1	1	19	1	1	1	168	86	3	2	1	2	3	2	3	3	3	2	2	1	1	1	3	3	3	4	3	2	2	1	5	4	4	4	3	4	3	4
1	2	19	2	3	1	169	45	4	2	2	1	3	3	3	4	3	2	2	2	1	2	1	1	2	1	3	2	1	3	3	2	2	2	3	2	4	2
1	1	18	2	2	1	174	69	3	3	5	4	5	4	5	4	5	4	2	1	1	3	5	3	4	2	4	5	3	2	7	7	6	7	6	7	6	7
1	1	19	1	1	1	170	80	3	2	3	3	3	2	1	2	2	2	2	2	2	5	5	4	5	3	4	4	4	2	5	5	7	3	2	5	3	4
1	2	19	2	2	1	165	57	3	2	4	4	3	4	3	4	4	3	2	4	4	2	3	2	5	4	3	4	4	3	3	3	3	2	4	3	3	3
1	1	19	2	2	1	180	64	3	2	5	5	5	5	5	5	5	5	2	1	1	1	3	4	4	3	5	5	4	1	4	6	6	5	6	5	6	6
1	2	20	2	3	0	161	56	3	2	4	4	4	4	2	3	3	3	2	1	1	2	2	3	3	2	4	3	2	1	4	4	4	3	4	4	3	3
1	1	19	1	1	1	174	57	4	2	5	3	5	3	4	4	4	3	2	2	2	3	3	5	4	3	3	4	4	1	4	5	4	3	5	4	4	3
1	1	20	4	2	0	171	76	2	2	5	4	5	4	3	5	5	4	2	2	2	2	2	3	2	3	3	3	3	1	2	4	6	5	4	4	4	3
1	2	21	2	1	1	158	65	4	3	5	3	4	4	3	4	4	5	2	2	3	2	4	4	4	4	3	4	4	3	6	3	5	4	4	4	6	2
1	2	19	1	4	1	162	60	3	2	3	3	2	2	3	2	3	2	2	2	2	2	3	4	3	3	3	3	2	3	3	4	4	3	4	3	2	3
1	1	18	1	3	1	180	59	4	2	4	4	4	5	4	4	3	5	2	1	3	3	3	2	3	2	4	3	3	2	5	6	6	6	5	7	4	7
1	1	20	4	1	0	168	75	5	2	4	4	3	5	4	2	4	4	2	1	3	2	3	3	3	2	3	3	4	1	5	5	3	4	4	3	3	4
1	1	21	1	1	1	167	75	2	2	4	3	4	4	4	3	3	2	2	2	2	3	1	2	3	3	3	4	2	1	5	4	7	6	7	6	6	6
1	2	20	2	1	1	158	50	4	3	3	4	3	5	4	3	4	4	2	2	3	3	3	2	2	1	2	3	2	2	6	3	4	3	4	2	4	4
1	2	18	1	2	1	152	60	3	3	2	3	1	2	2	3	3	3	2	2	2	4	3	4	4	2	3	3	3	1	4	5	4	5	2	5	5	4
1	2	19	3	1	0	171	49	2	3	3	3	4	3	3	2	3	3	2	3	2	4	2	3	3	1	3	2	3	2	4	5	4	6	4	6	5	3
1	2	19	2	1	1	160	44	3	1	4	3	3	4	3	4	4	3	2	1	1	3	5	4	4	3	5	5	5	1	7	7	7	5	6	6	6	6
1	2	19	2	2	1	160	60	4	2	5	5	5	5	5	5	5	5	2	2	2	4	4	5	4	5	3	5	5	3	4	4	4	2	4	5	3	4
1	1	19	3	2	0	177	79	4	2	4	4	4	3	2	3	4	3	2	2	3	2	4	3	3	4	3	4	4	4	4	6	4	3	3	3	6	2
1	2	19	2	2	1	159	57	3	1	5	4	4	3	5	5	5	5	2	2	2	1	3	2	2	2	3	3	2	2	5	4	4	4	4	4	3	4
1	1	19	1	2	1	182	79	3	3	4	4	5	5	4	3	3	4	2	2	2	3	4	5	4	5	5	5	4	1	7	5	4	5	6	4	4	5
1	1	18	3	2	0	174	53	3	4	4	4	2	4	3	4	5	3	2	1	1	1	3	3	2	1	2	3	3	1	4	3	5	3	4	5	3	5
1	1	20	1	1	1	164	56	3	2	4	3	4	4	3	3	4	4	2	4	3	4	3	3	4	5	4	4	4	5	4	3	4	4	3	5	3	4
1	2	18	2	1	1	166	52	4	2	4	4	3	3	3	3	3	2	2	2	2	3	5	3	4	3	3	4	3	2	4	5	4	3	3	5	5	5
1	1	20	1	1	1	170	68	3	3	5	5	5	3	5	3	5	5	2	3	2	2	5	5	5	3	4	5	5	3	4	5	3	4	4	5	2	5
1	1	19	1	3	1	175	67	4	2	2	2	2	3	3	2	2	2	2	1	2	2	4	3	3	2	3	3	2	3	3	4	3	2	2	2	3	4
